# Supplementary material for: Exploring the role and mechanism of Astragalus membranaceus and radix paeoniae rubra in idiopathic pulmonary fibrosis through network pharmacology and experimental validation
Source: Sci Rep. 2023 Sep 4;13:10110. doi: 10.1038/s41598-023-36944-1 (PMC10477296; doi:10.1038/s41598-023-36944-1)
Supplement: Supplementary file 1 — Supplementary Tables. [file 41598_2023_36944_MOESM1_ESM.xlsx]

## Sheet: Table S1
Table S1. DEGs in three series
GSE110147				GSE101286				GSE24206
Gene	logFC	adj.P.Val		Gene	logFC	adj.P.Val		Gene	logFC	adj.P.Val
SNORA45A	-4.0303	1.79875e-27		C6ORF58	-6.89529	5.23554e-09		IL1R2	-4.60376	3.97e-05
SNORA71D	-4.04308	2.522e-27		HS.333528	-6.49962	5.23554e-09		S100A12	-4.13989	0.000377501
SNORD41	-4.15433	3.57186e-26		MUC7	-5.91317	1.00684e-08		IL6	-3.30348	0.00218366
SNORD116-24	-2.88227	4.125e-26		HIST1H2AE	-5.33884	3.90845e-08		PTX3	-3.19698	0.00327011
SNORA23	-3.26968	6.40426e-26		ELA2A	-4.63084	6.923e-08		IL18RAP	-3.17038	3.97e-05
SBNO1	2.4369	9.53923e-26		HS.560405	-5.7322	8.34164e-08		MGAM	-3.14958	0.000583001
ND6	3.64285	2.86579e-25		RNASE3	-4.96822	3.41594e-07		MT1M	-3.01757	0.00984624
SCARNA4	-4.10949	3.84052e-25		PRB2	-8.01678	2.25231e-06		PROK2	-2.9674	0.00088793
LEO1	2.1049	3.84052e-25		LOC651914	-4.87755	3.31543e-06		ADM	-2.63268	3.55e-05
DDX50	1.75211	4.41163e-25		PRR4	-6.25172	4.10523e-06		IL18R1	-2.45753	4.03e-05
FAM3C	2.26118	4.69639e-25		CLEC4M	-4.2199	8.3823e-06		SERPINA3	-2.39544	3.45e-05
PPP4R2	2.20365	7.04797e-25		FLJ12331	-4.45814	1.77761e-05		CXCL8	-2.37113	0.0235452
EID1	1.75233	7.04797e-25		HS.567477	-4.04158	3.10834e-05		VNN2	-2.33591	0.000805804
TCEA1	1.70446	7.04797e-25		HS.412461	-3.34116	4.40371e-05		FKBP5	-2.28299	0.00306539
ATP5G1	-2.95409	7.04797e-25		PDZK3	-5.74119	4.40371e-05		CXCR2	-2.26288	0.00239505
RNA5SP195	2.65551	1.05516e-24		IL27	-4.06306	5.44406e-05		TIMP4	-2.24843	7.77e-05
HNRNPH1	2.29145	1.06583e-24		C1ORF27	5.11413	5.70278e-05		RNASE2	-2.21817	4.03e-05
UHMK1	1.88055	1.06583e-24		HS.440088	4.29538	7.37793e-05		CHI3L2	-2.20514	0.00269162
RAB1A	1.85778	1.54594e-24		PRB1	-7.99749	0.000116925		NAMPT	-2.18372	0.000897598
DNAJA2	1.93653	1.55237e-24		HS.584291	-3.44785	0.000139341		FAM107A	-2.17649	4.16e-05
SESN3	2.5284	1.87409e-24		PRIM2A	-3.30776	0.000141521		FPR2	-2.15739	0.00196783
SNORD116-20	-2.59043	1.9704e-24		LARP7	2.7487	0.000143088		IL1RL1	-2.1301	0.000708084
DIRC2	-1.59789	2.02063e-24		HIST1H1B	-3.69619	0.000176446		CLEC4E	-2.12363	0.000159495
SNX4	1.84687	2.06837e-24		KIAA1604	2.78693	0.000202028		FOSB	-2.04491	0.0480102
ARMCX3	2.28652	3.00335e-24		C9ORF14	-5.34198	0.000213052		SDR16C5	-2.0278	7.19e-05
HNRNPM	1.72467	4.48089e-24		ELA3A	-2.10775	0.000222883		BC041363	-2.02464	0.00408035
PDIA3	2.22221	5.48811e-24		ZNF385D	3.31782	0.000299579		CLEC4D	-2.0069	0.000496018
EIF4A2	1.95856	5.92211e-24		SETD7	5.21774	0.000301095		CCL20	-1.96105	0.0119095
RNU1-11P	-3.45282	5.92211e-24		MAP3K2	-2.79477	0.000329826		OLAH	-1.92113	0.000222245
RNU4ATAC	-3.61913	5.92211e-24		LOC647544	-2.52442	0.000365416		CSRNP1	-1.89856	0.00791441
SNORD45A	-2.31285	8.21002e-24		HS.544493	-2.46551	0.000365416		SAMSN1	-1.89836	0.000398592
VTRNA1-1	-5.59873	1.18788e-23		CDC42BPA	3.56249	0.000430929		PLA2G1B	-1.8972	0.0361811
SREK1	2.30346	1.30907e-23		LOC646236	-4.48883	0.000430929		CTH	-1.89257	0.000125913
PNN	2.66601	1.33327e-23		CFI	1.73278	0.000472121		ZNF385B	-1.89118	0.0110363
AGPS	2.12156	1.37219e-23		MPHOSPH10	3.80931	0.000525997		CA4	-1.88648	0.00766602
RNU4-1	-3.47513	1.39561e-23		CENPF	4.31774	0.000531301		APOLD1	-1.88045	0.03371
ZNF180	1.49393	1.39561e-23		HS.566782	-3.05188	0.00054885		CD69	-1.8494	0.0268136
MRPS18A	-2.04636	1.43155e-23		HIST1H1E	-4.97756	0.000572586		GPIHBP1	-1.82154	3.97e-05
PDIA6	2.40222	1.43925e-23		ZNF195	2.20933	0.000572586		MYC	-1.81865	0.0020167
GGNBP2	1.80823	1.48794e-23		HS.574778	-4.21433	0.000572586		THBS1	-1.81263	0.000222245
FAM208A	1.67943	1.48794e-23		HS.543048	4.73954	0.000572586		RP11-373D23.2	-1.78836	0.0442007
EWSR1	1.61915	1.79404e-23		HIST1H2AD	-4.43369	0.000586369		FAM150B	-1.77449	0.00327724
USP33	1.79797	2.04243e-23		SOX7	-2.80126	0.000590354		ORM1	-1.76292	0.00167932
SNORA60	-3.52154	2.95498e-23		PLCB4	3.01667	0.000595375		RGL4	-1.7567	0.000383976
NUP107	2.15148	3.88597e-23		LOC441050	-2.44164	0.00060855		GPR97	-1.75404	0.00042716
COL1A2	2.69646	3.88597e-23		FLJ33360	-3.82987	0.000614606		ST6GALNAC3	-1.75313	2.82e-05
PITPNB	2.18285	4.04997e-23		ZNF480	2.96677	0.000636093		SELL	-1.74982	0.0020502
B3GALNT2	1.72435	4.16016e-23		UMOD	-3.50957	0.000714023		MXD1	-1.74069	0.000708084
RNA5SP242	-5.00926	4.48543e-23		HS.164125	-2.9209	0.00077904		S100A9	-1.71723	0.00417712
MPHOSPH10	2.52725	4.71616e-23		COG6	1.60488	0.000803619		FPR1	-1.71292	0.000937693
ATP6V1C1	2.01482	6.15112e-23		LOC644979	-3.19621	0.000803619		MMP8	-1.68056	0.00109518
SNORD116-14	-2.47291	7.63149e-23		ROCK1	3.40056	0.000808266		FMO5	-1.67798	0.000107941
PDCD4	2.87379	7.6501e-23		ANKRD26	4.58612	0.000916352		PKHD1L1	-1.66734	0.0117823
SLC35D1	1.93655	7.71762e-23		DEFA4	-4.18575	0.00092869		C11orf96	-1.66525	0.00267184
SNORD116-1	-2.65422	8.19632e-23		PIBF1	2.46633	0.000980002		SLC19A2	-1.65313	0.0135962
CEBPD	-2.21396	8.89498e-23		HIST1H2AC	-3.67501	0.000980002		SLC7A11	-1.6529	0.000331662
HERC4	1.82679	9.39345e-23		NPY	-3.2736	0.00105065		S100A8	-1.64623	0.000341916
UBE2V2	1.40629	1.07923e-22		ZNF816A	2.53625	0.00118606		NFKBIZ	-1.64352	0.000897598
TMEM248	-1.34861	1.08166e-22		PROL1	-4.17621	0.00118606		PEBP4	-1.64147	0.000670863
MRPS11	-2.08547	1.20319e-22		HS.561940	5.14297	0.00118606		SCN7A	-1.63772	0.00210913
USP47	2.60727	1.21633e-22		LOC728411	-4.00057	0.00118606		PIGA	-1.63112	0.000460858
SNORD116-23	-2.84917	1.21633e-22		HS.374460	-3.59375	0.00118606		SLCO4A1	-1.60565	6.09e-05
TM9SF3	1.6207	1.3765e-22		HS.522362	3.49239	0.00118606		ERRFI1	-1.60343	0.00314509
SNORA20	-2.96434	1.49393e-22		PPIG	3.73271	0.00122337		MT1X	-1.59927	0.0261039
RNMT	2.09333	1.50908e-22		PMS1	1.85981	0.00123911		MAFF	-1.59747	0.00366946
SLC33A1	1.83281	1.50908e-22		HS.573911	-2.40817	0.00123911		CSF3R	-1.59388	0.000972705
EPRS	2.6304	1.58874e-22		HS.430335	-3.8003	0.00127512		NFIL3	-1.59264	0.000475748
TMF1	2.91224	1.70894e-22		PHIP	1.99716	0.00141458		SERPINE1	-1.58607	0.0347557
BRK1	-1.86242	1.89307e-22		EIF1AY	2.42713	0.00144782		BTNL8	-1.58071	2.54e-08
FXR1	2.65166	1.89307e-22		KLK5	-3.58632	0.0015083		EDNRB	-1.56679	0.00548037
ENOPH1	1.65246	1.89329e-22		CCDC136	1.66758	0.0015083		CYP4F3	-1.56626	0.0200876
FAM133B	2.0288	2.17521e-22		BPNT1	-1.53792	0.00151319		SLC2A3	-1.5551	0.00253778
DNAJC10	2.43906	2.17521e-22		KIAA1271	-2.40914	0.00151319		FAM65B	-1.54956	0.000427137
PLRG1	2.15897	2.48355e-22		FAM22B	4.17508	0.00151319		ADAMTS1	-1.54819	0.031376
HNRNPA3	2.43939	2.72487e-22		MAPK11	3.26823	0.00151319		VNN1	-1.53336	0.0043882
LSM12	-1.66394	2.72768e-22		HS.205745	2.18901	0.00151319		AC016831.7	-1.53326	0.00253778
TMEM261	-2.10677	2.96238e-22		ZNF124	2.68588	0.00155899		GADD45B	-1.5262	0.000460858
SEC23IP	1.77249	3.26239e-22		WDR47	-3.86045	0.00163545		RGS2	-1.51936	0.00352415
ABCD3	2.39756	3.38776e-22		CYORF15A	2.0283	0.00170628		NFE2	-1.51825	0.0041729
HNRNPR	1.82515	3.94747e-22		DNTTIP2	2.57358	0.00170628		RP6-201G10.2	-1.51746	0.000105753
DLL4	-2.45516	4.03615e-22		TRIM2	1.89917	0.00170628		CD177	-1.51562	3.97e-05
GOLGB1	2.38118	4.11525e-22		NLGN4Y	6.39843	0.00170628		ACADL	-1.51328	0.00395211
FGFR1OP2	1.74956	4.32162e-22		KIAA0372	1.56113	0.00170628		CMTM2	-1.49628	0.00775002
MRPL1	1.74132	4.68996e-22		SGOL2	2.66988	0.00170628		ACSL1	-1.47399	0.000191412
PSMG2	-1.31241	6.40087e-22		LOC641825	-2.39749	0.00170628		LYVE1	-1.47157	0.000412868
DDX42	2.01275	6.40087e-22		HS.544029	-4.40028	0.00170628		CXCL3	-1.46445	0.0283432
DLD	2.25085	6.46996e-22		C1ORF156	2.95333	0.001722		CEBPD	-1.45365	0.00673644
GOPC	1.84694	7.08713e-22		HS.257891	-2.12424	0.00186628		FIBIN	-1.44607	0.00942884
ANP32E	1.82949	7.66259e-22		CFH	1.46798	0.00194196		CCK	-1.44262	0.00108285
LUC7L3	2.80992	7.88365e-22		DNAJC3	1.84257	0.00197165		BTNL9	-1.43442	0.000980144
FAM172A	1.49921	7.9093e-22		IFITM4P	-2.33058	0.00204249		ATF3	-1.42871	0.0180592
HTATSF1	2.31778	8.24136e-22		PTGFRN	1.54256	0.00204249		NLRP3	-1.41731	0.00209445
COG6	1.84287	8.24136e-22		UBXD2	1.3676	0.00204249		EMP1	-1.41171	0.000325821
SCARNA17	1.67828	8.44726e-22		C6ORF174	-4.80119	0.00206922		STC1	-1.40958	0.00371151
ITCH	1.19674	8.65693e-22		HS.71947	2.9903	0.00206922		AASS	-1.40375	0.000211681
GABARAP	-1.50946	8.70242e-22		HS.489857	6.78812	0.00217026		BRE-AS1	-1.39412	0.0413826
NARS	2.01661	8.85367e-22		KPNA5	2.47217	0.00223939		SIGLEC10	-1.38574	0.000867268
CCND3	-2.00115	8.95312e-22		ZNF79	2.84533	0.00223939		AOX1	-1.38224	0.000954132
SNORA38B	-3.1961	9.03641e-22		GPM6A	-3.22286	0.00223939		MT2A	-1.38056	0.0361821
UBE2R2	-1.24846	9.62864e-22		VNN2	-3.95681	0.00226208		MAOA	-1.37811	1.94e-05
ICAM2	-2.75215	1.02534e-21		LOC728499	-2.96955	0.00226208		ITPRIP	-1.37052	0.00102384
HINT2	-2.51788	1.17102e-21		DNAJC7	1.16045	0.00229402		LRRC32	-1.36832	0.00189333
PSMD8	-1.57376	1.17102e-21		ZNF33B	1.80825	0.00234055		RASD1	-1.36225	0.0244764
TRAPPC6B	1.57715	1.17102e-21		GBP4	-2.86981	0.00237427		FFAR2	-1.36071	0.00740702
PRPF40A	2.14178	1.33214e-21		HS.575895	3.22778	0.00237427		MT1H	-1.35035	0.0429076
GABARAPL1	-1.94692	1.37934e-21		LOC729218	-3.32388	0.00237427		CSF3	-1.34244	0.0173691
RABGGTB	1.77048	1.64219e-21		LOC653308	1.78516	0.00240843		GFPT2	-1.33587	0.028965
SLU7	2.44248	1.64219e-21		CIR	2.02375	0.00248728		GPX3	-1.33534	0.0151429
CSNK1A1	2.11403	1.69907e-21		ZNF23	1.81585	0.00248728		AGTR1	-1.32365	0.0080649
LSM8	1.48021	1.71567e-21		ZNF687	2.23529	0.00250756		PELI1	-1.3205	0.00312231
GNAI3	1.58612	1.7473e-21		LOC644126	-3.01387	0.00252821		SOCS3	-1.3128	0.0014207
GOLT1B	2.24076	1.84691e-21		ZNF658	2.11838	0.00252821		LOC100127886	-1.3111	0.00141846
ESF1	2.70245	1.84707e-21		APBB2	-2.02503	0.00252821		HHIP	-1.31066	0.0474701
HS2ST1	1.36813	1.84707e-21		PRB4	-6.82371	0.00252821		TMEM2	-1.30765	0.00156107
INSIG2	2.22939	1.89481e-21		LOC652455	1.46131	0.0025637		WWC2	-1.3055	0.00161581
RPL36	-1.69343	2.09952e-21		PRDM7	-2.31438	0.0025637		CD163	-1.29995	0.0107432
TUBG2	-1.39411	2.12357e-21		NOL8	2.01908	0.0025637		ZFP36	-1.2987	0.0358609
GMPR	-2.07633	2.15421e-21		KCNMA1	2.46214	0.0025637		CLDN5	-1.29813	0.00627057
TRAM1	1.74885	2.15421e-21		TOPORS	2.16119	0.00257973		SOCS2	-1.29693	0.00366946
TOP2B	2.39269	2.3245e-21		HS.544890	3.8779	0.00258064		PFKFB3	-1.2959	0.00117368
PHF14	1.71526	2.65032e-21		CBLN4	9.53787	0.00258735		EGR1	-1.29244	0.032169
CMAS	1.22241	2.68173e-21		LOC643831	-2.26729	0.00261337		MT1HL1	-1.28438	0.0371912
TYW3	1.86388	3.33836e-21		ZNF33A	1.41227	0.00262199		SOD2	-1.27864	0.0110027
SLTM	2.07538	3.40184e-21		ELF4	-1.27697	0.00267479		IER3	-1.27264	0.00549171
RRAS	-2.81418	3.40707e-21		GGTLC1	-2.69939	0.00267479		DUSP1	-1.27229	0.00487006
RSF1	2.24518	3.4081e-21		RB1CC1	1.51884	0.00267479		ARC	-1.27225	0.00618885
CFI	2.00389	3.41283e-21		SDCCAG1	1.84665	0.00281083		MT1E	-1.26851	0.0386674
OPA1	2.26689	3.51842e-21		RPS6KA3	-1.81331	0.00282479		OLFM4	-1.26748	0.000377501
MRPL37	-1.18664	3.58418e-21		LOC653582	-3.05281	0.00282479		PDE4B	-1.26674	0.0208484
TSPAN3	1.63182	3.60152e-21		HS.537649	-6.08933	0.00282479		GCA	-1.26222	0.00345081
NMD3	2.27892	3.78379e-21		BRCC3	2.0763	0.00298411		ADORA3	-1.26158	0.00107365
ARMC1	1.50482	4.08454e-21		ERGIC2	1.43284	0.00298411		MAMLD1	-1.25228	3.3e-06
POLR2B	2.49351	4.08454e-21		HS.575038	2.27816	0.00303432		CXCL2	-1.25177	0.00600237
FAM65A	-1.68741	4.14068e-21		HS.571417	2.77222	0.00310635		ITGA10	-1.2481	0.000297115
RSL24D1	1.60623	4.49861e-21		ZNF85	6.29478	0.00319204		GPR84	-1.24772	0.009887
TMX3	1.83105	4.50369e-21		LOC374443	-2.78005	0.00319204		INSIG1	-1.2468	5.87e-05
TMEM53	-1.92845	4.50369e-21		CLDN2	6.48825	0.0032684		CBS	-1.24426	0.000409111
NEMF	1.67247	4.51545e-21		MICA	-1.97585	0.0032684		HSD17B6	-1.2442	0.0122797
MIB1	1.94388	4.65985e-21		PRRX1	3.38395	0.00333606		TNFAIP3	-1.23943	0.0405767
CAAP1	1.58068	4.85191e-21		CEP63	1.72009	0.00333606		CD274	-1.2212	0.00230993
LZIC	1.3477	5.17596e-21		SMA4	-1.86039	0.00333606		TLR2	-1.22052	0.000349577
ELMOD2	1.95141	5.18481e-21		CPXM1	3.78847	0.00333606		DGAT2	-1.21766	0.000460858
C20orf24	-1.89176	5.29644e-21		TSPAN13	-1.56165	0.00337773		FCAR	-1.21709	0.00252371
YTHDC1	1.72467	5.54101e-21		DVL3	-1.45656	0.00364663		SPRY4-IT1	-1.21681	0.0289858
TFAM	1.62936	5.54101e-21		ORC4L	1.58975	0.0037056		KLF4	-1.21574	0.0264758
SYF2	1.8515	5.54101e-21		HIST1H1D	-3.06678	0.00375543		WISP2	-1.2152	0.0260818
GNPAT	1.69136	5.88504e-21		SSFA2	-2.91166	0.00377164		IP6K3	-1.21366	0.0077036
ATL2	2.6017	5.88504e-21		LOC732206	-4.49887	0.00380252		HMGCS1	-1.21329	0.00131679
UBE3A	1.5347	5.88504e-21		PSME1	-1.18201	0.00380252		TLR4	-1.21138	0.00242624
RPE	1.61796	6.37625e-21		HOXD9	4.7515	0.00385731		FGL1	-1.21076	1.31e-05
MSANTD4	2.30874	6.37625e-21		HS.562383	-3.24368	0.00385731		GLT1D1	-1.20889	0.000881343
SEC62	1.62609	6.37625e-21		ITLN1	-6.33593	0.00385731		PTGS2	-1.20678	0.0485575
C12orf10	-1.48651	6.37625e-21		MRPL1	1.80455	0.00387591		NR4A3	-1.20246	0.0381766
COL3A1	3.15289	6.37625e-21		PRB3	-6.68552	0.00387591		TMTC1	-1.19835	1.04e-06
HELLS	2.28168	6.70431e-21		B3GNT2	-2.0681	0.00387591		IRAK3	-1.19039	0.000297115
PANK2	1.44632	7.25963e-21		NUCB2	1.88743	0.0038904		CCNL1	-1.18834	0.000610041
ORMDL2	-2.03727	7.31525e-21		GRIA4	-1.83896	0.00390405		TMEM71	-1.18682	0.0257016
DESI1	-1.67615	7.34511e-21		LOC650883	-5.13754	0.00390405		TGFBR3	-1.17484	0.00237496
RNF20	1.74759	8.39169e-21		KIAA1632	-1.02606	0.00390405		MAP3K8	-1.16984	0.00239505
FBXO28	1.29331	8.5359e-21		LOC388969	-1.23506	0.00399627		ND6	-1.16954	0.0357677
MALSU1	-1.36826	8.83386e-21		GNL2	1.52701	0.00400463		BMX	-1.1619	0.00107239
LARS	2.18547	8.87578e-21		DDX10	1.19576	0.00400463		GKN2	-1.16029	0.0308864
CREBZF	1.41639	8.93165e-21		RORB	5.83834	0.00406471		LOC100506699	-1.15735	0.0126057
RSRC1	1.7504	9.0205e-21		PMS2L5	-1.60355	0.00406471		TFPI	-1.15287	0.000152947
TNFAIP1	-1.62122	9.0205e-21		GABARAPL1	-1.58689	0.00413463		KLF2	-1.15279	0.00500012
NDUFA5	2.15653	9.111e-21		OXR1	1.63814	0.00413463		IER2	-1.14956	0.00884088
NUCB2	2.5226	9.11296e-21		HS.521310	-3.89739	0.00418705		S1PR1	-1.1484	0.00374372
ETNK1	1.83136	9.52371e-21		DLST	1.6574	0.00419118		LEAP2	-1.14614	0.000815547
DDX3X	2.3052	9.57908e-21		IL8RB	-2.39566	0.00419754		IFRD1	-1.14453	0.00350843
SUCLA2	1.71097	9.75035e-21		SULT1A3	-1.5558	0.00447906		LINC01127	-1.14262	0.0175998
PHF2	-1.26292	1.01653e-20		CCDC71	1.6602	0.00451142		CXCR4	-1.13031	0.027952
PEBP1	-1.8824	1.01757e-20		C8ORF44	-2.17311	0.00456458		AREG	-1.12779	0.0281074
STXBP3	1.5421	1.02669e-20		TRIP11	1.57009	0.00456647		SLC39A8	-1.1277	0.00279252
WFS1	-1.89985	1.09099e-20		CCDC110	5.07662	0.00456647		RP11-401P9.4	-1.12576	0.0143183
ABI1	1.23657	1.09334e-20		KLF10	-1.76558	0.00460392		LOC101927841	-1.12496	0.00324745
AZIN1	2.32322	1.09334e-20		NT5DC1	1.40661	0.00467251		ETS2	-1.11495	0.000105753
ZNF841	2.76693	1.11242e-20		SLCO1A2	-2.62756	0.00467251		HIF3A	-1.11406	0.00376434
RPP21	-2.11836	1.11327e-20		HS.519105	3.94492	0.00467426		YOD1	-1.11246	0.002048
TRAPPC8	1.94455	1.11327e-20		LOC651143	-1.30536	0.00471611		PMAIP1	-1.10678	0.0243694
CRTC3	-1.45195	1.11327e-20		TOP2A	2.39403	0.00471611		PRR16	-1.10212	0.00447087
HNRNPA1	1.83852	1.11327e-20		IGFBP5	1.54885	0.00471611		STC2	-1.09259	0.000451255
ARRB1	-1.93052	1.11696e-20		RARS	1.045	0.00471611		LOC338620	-1.08758	0.00193906
TTC3	2.25202	1.12195e-20		RAC3	1.4555	0.00471611		IRS2	-1.08512	0.0158341
CNBP	1.23839	1.12195e-20		POSTN	4.41951	0.00474121		NECAB1	-1.07892	8.34e-05
STAG1	1.94865	1.1848e-20		LOC391045	-3.58594	0.00485478		OSM	-1.07444	0.00720201
RAB5C	-1.43528	1.2091e-20		HS.188767	-1.83985	0.00485478		PTPRB	-1.0737	0.00382491
GCC2	2.61566	1.2091e-20		ZNF721	1.75506	0.00485478		CYTIP	-1.07207	0.0115819
CTR9	2.43862	1.3796e-20		INTS7	1.19955	0.00485478		EPB41L5	-1.06509	0.00116037
ADSS	1.65831	1.3796e-20		RNF125	-3.36934	0.00485478		FAM46B	-1.0638	0.000610041
RAD21	1.93887	1.3796e-20		CEP290	3.04601	0.00485478		CDH13	-1.0633	0.00746911
BNIP2	1.60641	1.45509e-20		HS.240801	-4.1642	0.00485478		MESDC1	-1.06292	0.000147985
RB1CC1	2.08481	1.46446e-20		FLJ40722	-2.73957	0.00485478		LILRA3	-1.05971	0.00366946
UBE2D4	-1.18445	1.52942e-20		PTPN21	-2.19999	0.00485478		LMNB1	-1.05939	0.0389758
RAB7A	-1.43891	1.61033e-20		TRPM6	3.38971	0.00486201		SRPX	-1.05701	0.000543843
GLOD4	1.574	1.62944e-20		CDH2	2.81293	0.0049693		PTPRG	-1.05513	0.00116251
NBPF10	1.91968	1.81822e-20		FLJ46309	-1.83536	0.00501789		AKAP12	-1.05423	0.00522422
SNORD116-15	-2.07908	1.81822e-20		EPAS1	-1.87905	0.00516549		SULT1B1	-1.04916	8.7e-05
LRPPRC	2.21453	1.81822e-20		HIATL1	-1.39022	0.00519045		MATN3	-1.04706	0.0219002
CCDC47	1.76167	1.83173e-20		CCDC99	1.93449	0.00522156		DEFA4	-1.04576	0.00104572
RECQL	1.94305	1.86231e-20		HS.540602	-3.05526	0.00530387		JUN	-1.04559	0.0164546
TMEM179B	-2.1047	1.86231e-20		HTATIP2	-1.23362	0.00530387		ALOX15B	-1.04217	0.0495112
SNORD29	-2.34133	1.86555e-20		HS.583897	3.3152	0.00530387		LIFR	-1.04106	0.000846468
USP1	1.63973	1.92251e-20		RECQL	1.31307	0.00530387		GPR183	-1.04075	0.0114668
APPBP2	1.68097	1.93595e-20		AP2B1	3.03195	0.00530387		PSAT1	-1.03853	0.0399734
CDC40	1.68929	1.95214e-20		C14ORF145	2.52704	0.00530387		ANGPTL1	-1.03725	0.00503142
UBE2A	-1.15171	2.02482e-20		TNFAIP1	-1.22651	0.00530387		TIMP3	-1.03542	0.0130097
PRPF39	1.88349	2.05884e-20		SH3BP5	-2.47343	0.00530387		GPM6B	-1.03433	0.0201205
VPS41	2.33758	2.10512e-20		GCNT1	2.30007	0.00530387		TDRD9	-1.03215	0.000574746
XPO1	1.67185	2.14086e-20		TSHZ2	1.60237	0.00534176		GRIA1	-1.03199	0.0158882
NOP10	-1.92075	2.19342e-20		LOC650407	-2.71454	0.00534176		SPOCK1	-1.03116	0.0129165
TRUB1	1.56316	2.2268e-20		NFXL1	1.24037	0.00546461		ACAT2	-1.03044	0.000201584
NFYB	2.16601	2.33506e-20		ZNF680	2.54816	0.0055577		ECHDC3	-1.02786	0.000398592
PPP3CB	1.02922	2.36872e-20		LOC728565	-1.66232	0.00559263		TBXAS1	-1.02771	0.00267184
FAR1	1.87146	2.51965e-20		ZNF417	-1.61036	0.00559263		CCDC141	-1.0248	0.00542578
SUGT1	1.53837	2.51965e-20		GIYD1	-2.0174	0.00559263		GPR4	-1.02442	0.000897598
KIAA1191	-1.33634	2.51965e-20		TDRD3	1.58912	0.00559908		CXCR1	-1.02226	0.000239937
TAX1BP1	2.08424	2.52092e-20		ANGPT2	3.19124	0.00564177		HAL	-1.022	0.000610041
NDUFAF3	-2.30032	2.55121e-20		CEBPZ	2.14473	0.0057265		WASF3	-1.02199	0.00042538
GTF3C3	1.96845	2.64645e-20		SRFBP1	1.53526	0.00577605		CTA-29F11.1	-1.01986	0.00108822
C6orf62	1.6185	2.64645e-20		PPAPDC1A	4.13339	0.00577605		RAPGEF4	-1.01914	0.0320636
ZNF224	1.85765	2.72401e-20		PCM1	1.50128	0.00582259		KLF6	-1.0163	0.00625925
CCDC97	-1.2818	2.76657e-20		ZNF502	1.45215	0.00582493		STX11	-1.01294	0.0342956
GTPBP4	1.83976	2.90163e-20		SERPING1	-1.51022	0.00594514		MS4A15	-1.0086	0.0190511
IARS2	1.85591	2.90163e-20		SYCP2	4.54116	0.00594514		TNFRSF10D	-1.00711	0.000870851
MTIF2	1.85214	2.90163e-20		HS.538840	5.12743	0.00613902		RP4-575N6.5	-1.00299	2.24e-05
SUPT16H	2.1393	2.90163e-20		STATH	-3.57711	0.00613902		PHACTR1	-1.00231	0.00542374
RNF219	2.19887	3.02446e-20		DAPK2	-2.88301	0.00614023		SDPR	-1.00066	0.0080616
USP48	1.71917	3.05013e-20		HS.442696	1.50704	0.0061418		SDC1	1.00001	0.00276934
MEA1	-1.84377	3.15603e-20		SDK2	2.09232	0.0061418		NDNF	1.00469	0.00218366
UCKL1	-1.14406	3.16015e-20		APOL1	-2.79777	0.0061418		CD207	1.00584	0.00853675
PXN	-1.3031	3.16015e-20		RUNDC3B	3.29933	0.0062951		GPX7	1.00812	0.00180593
CLCN3	1.89937	3.24037e-20		RRBP1	1.49349	0.00630824		C1orf54	1.00959	0.000999021
TMEM168	1.74932	3.24515e-20		CCDC46	2.39729	0.00633834		RAB7B	1.01371	0.000861547
PRKAR1A	1.28417	3.30101e-20		CEP350	1.03174	0.00639096		TMEM17	1.01411	0.00464463
CCDC186	2.59862	3.33216e-20		CEP57	1.55721	0.00639096		LTBP2	1.01439	0.0214794
CWC27	1.66587	3.3412e-20		SERPINF1	1.64696	0.00639096		APOC1	1.01622	0.0261684
ZC3H13	1.95973	3.3412e-20		HS.564109	-2.27312	0.00643451		TNFRSF21	1.01777	0.0109725
PLOD2	2.14151	3.3412e-20		ZNF518A	1.36872	0.00643451		LOC102724356	1.01789	0.00667849
SNORA22	-2.97948	3.39007e-20		MAML1	-1.11553	0.00645916		MIR34A	1.02291	2.24e-06
RNF168	1.11177	3.39039e-20		PHF3	1.23024	0.00645916		TMEM176A	1.0269	0.0194794
SRSF4	1.59528	3.39039e-20		CCDC55	1.2158	0.00645916		SLC6A1	1.03077	0.0102333
TBC1D8B	2.21203	3.44204e-20		ZNF642	1.8848	0.00645916		CETN2	1.03359	0.0471306
THUMPD1	1.77784	3.44431e-20		STOM	-1.26437	0.00647125		WDR92	1.03761	0.000398592
AKT1	-1.57573	3.55705e-20		HS.112955	-2.58236	0.00666075		TM7SF3	1.03817	0.000325821
BUB3	1.49533	3.55705e-20		C15ORF28	-3.3961	0.00690436		LGALS3BP	1.03884	0.000398592
PRKDC	2.04138	3.67468e-20		HERC3	-2.62893	0.00700203		NTS	1.04226	0.0225313
PEF1	-1.84616	3.7192e-20		HS.562309	-4.87493	0.00700203		SERPINI2	1.04665	0.0367608
TARS	2.47919	3.7192e-20		SNX13	1.46966	0.00700203		XAF1	1.04703	0.0177261
TARBP1	1.45228	3.7192e-20		THY1	3.15623	0.00703652		TTC30B	1.04783	0.0472253
OXCT1	1.54628	3.7386e-20		MAN1A2	1.80322	0.00703652		PPDPF	1.04843	0.00464648
METAP2	1.52998	3.82144e-20		HS.562760	-4.02167	0.00719245		HMCN1	1.05445	0.00169367
TAF15	1.91127	4.04422e-20		CYP1A2	-6.12664	0.0072753		ZNF711	1.0554	0.00330123
TASP1	1.28255	4.04627e-20		CRYAA	-3.74418	0.00744149		LOC100507311	1.05571	0.0262077
CRLF3	1.30083	4.08131e-20		ZNF264	-1.41173	0.00744149		CBLN4	1.05575	0.0127211
RPL6	1.25859	4.16639e-20		ZNF287	3.81208	0.00751424		CTSD	1.05905	0.00639123
UBA6	1.54108	4.43236e-20		CEP70	2.14793	0.00762008		DIRAS3	1.06095	0.0196897
CLPX	1.77491	4.4357e-20		PLEKHA6	1.89956	0.00767169		C11orf45	1.0614	0.00155352
PAFAH1B1	1.46718	5.37915e-20		SYN2	-2.30024	0.0077762		ANO1	1.06263	0.000427137
ARF5	-1.6125	5.64706e-20		LOC389599	-1.80568	0.0077762		FMO3	1.06292	0.00458507
C1S	1.68149	5.80157e-20		ATF7IP	-2.34329	0.00782149		LRRC17	1.06456	0.000195587
EIF5B	2.27822	5.85974e-20		OLFM4	-3.69298	0.00782149		SLC47A1	1.0662	0.0214744
UTP6	1.6773	6.01588e-20		HS.371609	1.72396	0.00782149		NBL1	1.06961	0.0200134
KTN1	2.45746	6.09177e-20		KTN1	1.56703	0.00782149		RP11-342L8.2	1.07688	0.00132788
RAB18	1.64893	6.09861e-20		ATP11C	1.74613	0.00783341		STEAP3	1.07705	0.00487006
MLX	-1.24572	6.46654e-20		COL4A3	-3.49555	0.00808977		TRIM59	1.08012	0.000507891
ZNF770	1.8085	6.62218e-20		HS.576698	-4.39987	0.00813314		MSH2	1.0803	0.00139638
XRCC5	1.75018	6.8636e-20		EIF3E	1.29228	0.00843042		PNPLA6	1.08102	0.0394618
C14orf1	-1.81989	7.00553e-20		HS.210988	-2.56658	0.00843042		UCP2	1.08269	0.00540829
RNF6	1.96769	7.15907e-20		PDE7B	2.4042	0.00849007		LOC730101	1.0828	0.000451255
SSR1	1.54235	7.35829e-20		SCAMP5	1.42042	0.00849007		GXYLT2	1.08386	0.00391504
VPS4B	1.62305	7.45361e-20		HS.356079	-1.91302	0.00851655		AQP3	1.08744	0.00666007
SMARCA5	1.92926	7.47119e-20		HS.539081	-2.68916	0.00851655		FBLN2	1.08765	0.0110236
FBXO11	1.88201	7.56334e-20		HSPA1B	-2.55749	0.00851655		TP53TG1	1.08986	0.000583001
OR7E26P	-1.58997	7.80598e-20		XIST	-5.56114	0.00851655		CEP55	1.09394	0.00207705
SMC6	2.17383	7.80598e-20		RRM1	1.16618	0.00855039		EFHC1	1.0943	0.0199489
CLK4	1.81616	8.06984e-20		EDG8	-1.75013	0.00855039		GZMA	1.09659	0.0412612
SRSF10	1.54348	8.08246e-20		IFT74	2.48507	0.00864173		CFH	1.09867	0.000257476
SKIV2L2	2.21251	8.86948e-20		HSP90B1	1.29666	0.00864173		CDCA7	1.10027	0.000317987
COL4A3BP	1.7219	8.95037e-20		LPO	-4.64715	0.00866962		GGTA1P	1.10474	0.0014378
GPX8	2.05267	9.22189e-20		FZD8	-1.67327	0.00877691		CTSE	1.10984	0.00984826
CRTC2	-1.5318	9.43045e-20		HLA-C	-4.01452	0.00878275		CECR1	1.11013	0.000251255
RBM39	1.54313	9.43045e-20		RTN1	-2.46398	0.00878275		DNM1	1.11157	0.00475789
NAP1L1	1.70989	9.47699e-20		ZMYM1	2.13843	0.0089353		HTRA1	1.1142	0.000718195
GPALPP1	1.00004	9.78688e-20		LOC644297	-1.86219	0.0089353		GALNT6	1.11644	0.00141846
NDST1	-1.50422	1.00192e-19		ZNF12	1.42504	0.00893853		ROBO1	1.13264	0.000138198
TSN	1.25123	1.00581e-19		ZCCHC7	1.60678	0.00893853		LOC285419	1.13649	0.00676251
CCDC130	-1.21635	1.00924e-19		RHBDF1	-1.4875	0.00893853		CLIC6	1.13786	0.0469311
MAP1LC3B2	-1.25451	1.02236e-19		LRCH1	-3.96891	0.00893853		ERP27	1.14159	0.00565365
SF3B5	-1.87019	1.18246e-19		KIF11	1.45316	0.00903905		GZMK	1.1431	0.011896
TAF7	1.65611	1.20822e-19		HS.565704	4.30212	0.00903905		PCDHB14	1.1466	0.000971944
PI4K2B	1.81108	1.20822e-19		ZNF181	2.18914	0.00903905		ACE	1.14881	0.0231155
BLOC1S1	-1.87641	1.20822e-19		IL1RAPL1	2.7633	0.00920496		SLC4A11	1.15898	0.0134792
TRIP11	2.09676	1.20822e-19		PGF	2.38552	0.00920496		LINC00086	1.15978	0.000610041
CEP290	2.37382	1.20822e-19		LOC641942	-1.81537	0.00920496		GSTA1	1.16105	0.0487493
HNRNPU	1.86742	1.21034e-19		MND1	4.26106	0.00922558		COL8A2	1.16138	0.000263821
POLA1	1.68333	1.22723e-19		GUSBL1	-1.7034	0.00926599		ZNF521	1.16486	0.0171843
LAMTOR1	-1.74394	1.24827e-19		TRQ1	4.48434	0.00926599		LAMP5	1.17259	0.000613793
SNRPA	-1.623	1.34415e-19		ZNF75	1.35745	0.00926599		FBP1	1.17435	0.0196582
XRCC1	-1.36755	1.34773e-19		HS.562318	-4.67447	0.00933742		CCL5	1.1756	0.00792008
NBPF8	1.75512	1.34773e-19		HS.537002	5.08512	0.00939845		MS4A2	1.18176	0.0209424
ATRAID	-1.77377	1.34773e-19		SLC22A12	-2.4174	0.0094285		TMEM35	1.18442	0.00155352
EIF1AX	1.56077	1.37429e-19		DARS	1.0154	0.00946016		SPATA20	1.19154	0.00129272
TRIM23	1.7776	1.37429e-19		STK32B	1.55941	0.00946016		PRTFDC1	1.19607	0.000610041
RNA5SP217	2.21892	1.37742e-19		HABP2	5.55271	0.00947933		DYX1C1	1.20015	0.0259223
AGGF1	1.18633	1.39223e-19		HIST1H2BD	-2.98585	0.00952507		C11orf80	1.20641	4.03e-05
SMC3	2.05554	1.40019e-19		C18ORF34	3.05159	0.00962053		PRSS2	1.2069	0.0438302
NBPF9	1.70132	1.40019e-19		SCG5	2.66481	0.00962053		VSNL1	1.21656	0.00433357
SNORD21	1.89314	1.41539e-19		SKIV2L2	1.12194	0.00962053		SLC28A3	1.22067	0.00680357
BZW1	2.08268	1.43831e-19		HS.542505	-3.98352	0.00967157		OGN	1.22668	0.0209903
CDK5RAP3	1.98597	1.43831e-19		KIAA1586	1.96785	0.00976739		MGP	1.23048	0.00433357
RCHY1	1.73502	1.44473e-19		CDH3	2.53818	0.00979539		LY75	1.2333	0.00169367
SNORD13P3	-3.10492	1.45263e-19		RASD2	1.49503	0.009863		FHL2	1.23538	0.029098
GRSF1	1.01113	1.4729e-19		UHMK1	1.34961	0.00990248		EVL	1.23573	0.00123691
ACBD5	1.5419	1.48574e-19		KHSRP	1.39093	0.00990248		GPX8	1.25542	0.00142371
CSTF3	1.5601	1.49241e-19		CCDC91	1.84956	0.00990248		HTR2B	1.25607	0.00293753
HNRNPH2	1.61737	1.57345e-19		KRBA2	-2.27067	0.0099765		RTP4	1.26007	0.000297115
CPSF2	1.65309	1.64213e-19		HS.567078	-4.42656	0.0100653		FAM162B	1.2626	0.0150689
GDI1	-1.15209	1.76782e-19		CRABP2	3.3636	0.0101388		HSPA4L	1.2634	0.0215547
CTAGE5	1.33176	1.7703e-19		FLJ35258	2.27659	0.0101627		SFRP4	1.26391	0.0218729
MOB1A	1.47272	1.83022e-19		ASAHL	-1.13806	0.0101627		CCND1	1.2643	0.0014378
BRD4	-1.06005	1.94235e-19		HSPB3	3.21388	0.0101627		SYTL1	1.26469	0.0028704
DDX1	2.28632	2.01782e-19		TLX2	-1.88673	0.0101627		LOXL1	1.26497	0.00611681
NAA35	1.31751	2.0298e-19		HS6ST2	3.5163	0.0101627		ZMAT3	1.27699	2.54e-08
LSM14A	1.47258	2.08709e-19		OSBPL8	1.88124	0.0101627		PNMAL1	1.28467	0.0186524
CHMP2B	1.42361	2.18503e-19		ALB	-4.73251	0.0101627		NAP1L3	1.28797	0.00147164
ASCC3	2.29886	2.18503e-19		RWDD2A	1.02111	0.0101627		MFAP2	1.2979	0.00309951
FAM188A	1.11313	2.24189e-19		ISOC2	1.12302	0.0102674		SCARA3	1.30035	0.000398592
VRK1	1.77065	2.33423e-19		VWCE	2.32499	0.0103065		IL33	1.30504	0.00309763
TSNAX	1.4825	2.40153e-19		PPARGC1B	-2.32321	0.0104281		CAPS2	1.30604	0.0225178
ATR	1.90111	2.42243e-19		TBC1D5	-1.94663	0.0104281		HLA-DQB2	1.30611	0.0157916
MSH2	1.74769	2.42243e-19		LRRC4C	2.30324	0.0104281		TSPAN8	1.30714	0.0161687
WAPAL	1.42062	2.44948e-19		CENPQ	2.34695	0.0104281		CRISPLD1	1.32643	0.0068584
CD163	3.2234	2.4664e-19		USO1	1.06515	0.0104281		RYR1	1.32713	0.00243833
FYTTD1	1.50171	2.4757e-19		SMC3	1.0975	0.0104329		TNNI2	1.33441	0.000858961
MRPL17	-1.54673	2.51039e-19		VEGFC	-2.27063	0.0104424		C15orf48	1.34404	0.0309479
CD63	1.16513	2.5249e-19		HS.445442	2.17626	0.0104859		SPA17	1.3454	0.0417893
ATP6V1D	2.06842	2.5249e-19		RYR2	2.37159	0.0104859		ENPP5	1.34688	0.00455532
CFH	2.80335	2.5249e-19		CSGALNACT1	2.39469	0.0104859		PTGFRN	1.34912	0.000157631
CWC22	2.01899	2.55262e-19		TIGD2	1.2928	0.0106931		ROBO2	1.34973	0.0026419
RANBP2	2.04574	2.56486e-19		LOC440434	-4.01363	0.0107719		CTSK	1.34988	0.0359154
SNORA7B	-2.18045	2.61062e-19		DKFZP564O0823	1.91874	0.0108851		VCAM1	1.38988	0.0372409
MED4	1.46923	2.64912e-19		GGT5	2.13721	0.0109937		CCDC146	1.39075	0.0361959
GIT1	-1.3199	2.67548e-19		C12ORF49	-1.68859	0.0110962		COL1A2	1.40173	0.000871994
SKI	-1.40218	2.71268e-19		PMP22	-2.30648	0.0110962		EPHX1	1.40285	0.0046299
TMEM167A	1.75292	2.73141e-19		JAK1	-1.65936	0.0111202		TSPAN11	1.40509	0.000317987
BMS1	1.90762	2.75978e-19		LOC440349	-3.86482	0.0111214		SULF1	1.41641	0.00492541
OR7E55P	-1.2215	2.78864e-19		SENP6	2.20981	0.0111214		TRBC1	1.42021	0.00312543
NEDD1	1.80266	2.83401e-19		MAP9	2.72471	0.0111214		KIAA1377	1.43139	0.00416854
PRPF38B	1.38968	2.89953e-19		PPM1K	-1.17672	0.0111214		LINC01279	1.43228	0.0147201
OR7E37P	-1.40634	2.9077e-19		LOC651316	-3.06903	0.0111214		BCHE	1.43886	0.000457962
ARFIP1	1.51225	2.94148e-19		NUDT12	4.39467	0.0111214		MDK	1.44095	6.56e-06
DEK	1.96225	2.95597e-19		LOC652353	-3.44229	0.0111226		SPATA18	1.44646	0.0374911
TBC1D23	1.29658	2.95597e-19		KIR2DL3	-3.45109	0.0112016		AK021804	1.44914	0.00737468
ADAM9	1.60637	2.95597e-19		MBD5	1.80244	0.0112581		TMEM178A	1.47662	0.00116037
RABGEF1	1.35371	3.05143e-19		KIAA1024	3.99924	0.0112581		PTGDS	1.49577	0.0144541
DDX46	1.56536	3.09051e-19		EIF2A	1.06133	0.0114659		ZBED8	1.49918	0.000412868
MRPL3	1.21182	3.09051e-19		LOC641810	-4.4994	0.0114681		SLFN13	1.50279	0.00211183
WDR70	1.08656	3.11904e-19		LOC554203	1.56311	0.0115011		TMEM231	1.5169	0.0487493
RN7SL425P	1.80488	3.13802e-19		MTIF3	1.1019	0.0115011		EYA2	1.5218	0.0340719
HNRNPA1P8	1.88522	3.13802e-19		ZNF654	1.61396	0.0116754		ITGBL1	1.52462	0.0122566
MAN1A2	1.41854	3.17481e-19		LOC283932	1.50547	0.0117774		IGFBP4	1.52733	0.0134017
ZNF420	1.84728	3.2375e-19		C2ORF21	-1.6967	0.0117774		FANK1	1.54524	0.0273035
ZNF322	2.2177	3.34406e-19		PBX1	1.58454	0.0117774		C11orf92	1.54665	0.0180912
NNT	1.5586	3.38953e-19		LRRC32	-1.94482	0.0118232		MUC5B	1.55437	0.0173286
COPB1	1.82443	3.38953e-19		HS.553318	-3.45756	0.0118232		CXCL12	1.55898	0.000377501
HBS1L	1.53293	3.4795e-19		ARG99	-5.4587	0.0118368		IGDCC4	1.56026	0.00306539
CAND1	1.78528	3.4827e-19		SEMA6D	-1.73627	0.0118639		MEOX1	1.56094	0.0093652
MRPS10	1.32937	3.48455e-19		ZNF558	1.33464	0.0118907		COL1A1	1.56923	0.00104572
FAM173B	1.61442	3.49329e-19		HIST2H2BE	-2.17821	0.0118907		SCN4B	1.58168	0.000358235
JRKL	1.78381	3.50837e-19		CCDC59	1.05801	0.0120391		CNTN3	1.68037	0.0043882
PPP1CC	1.27744	3.67638e-19		IBTK	1.05162	0.0121049		EGFEM1P	1.70351	0.00380626
XPA	1.10053	4.03088e-19		DENND3	-2.38986	0.0121049		CCDC170	1.70878	0.0179179
RNPEPL1	-1.34658	4.19774e-19		EIF4G3	1.61463	0.012242		CCL18	1.71067	0.00812355
SLC4A1AP	1.44259	4.19774e-19		HS.532239	-2.24742	0.0123357		MXRA5	1.71903	0.0014378
NDRG3	-1.27508	4.2344e-19		PSG9	-2.74595	0.0123423		MNS1	1.72253	0.0190831
COX5B	-2.99705	4.289e-19		BDKRB2	4.52716	0.0123423		COL10A1	1.73008	0.00346106
SCYL1	-1.16599	4.32234e-19		GREM1	4.90195	0.0123423		PSD3	1.73036	5.81e-07
MRPL28	-1.70486	4.48753e-19		CLEC1B	-4.0522	0.0123423		THY1	1.73401	0.000996179
RABEP1	1.50257	4.50547e-19		RND3	1.46121	0.0123851		APLNR	1.74806	0.000507891
LTBP1	2.09436	4.52097e-19		HS.132048	-3.24584	0.0123851		LRRN1	1.75399	0.00020855
TBC1D32	1.73347	4.52097e-19		PRPSAP1	-1.07959	0.0123851		PRSS12	1.77635	0.00973769
GNA11	-1.63146	4.59998e-19		PLLP	-2.38438	0.0123851		CDH3	1.77811	0.000737979
DNAJC3	1.96919	4.88458e-19		PAK1IP1	1.34355	0.0123851		SCG5	1.83648	0.000125913
POMP	-1.57317	4.92191e-19		RPL23AP13	-1.87607	0.012486		CD24	1.84887	0.00143406
RCN1	1.47572	5.05529e-19		ZNF658B	1.10619	0.0126377		ST6GALNAC1	1.85178	0.0324715
ACVR2A	1.75966	5.13379e-19		WWC3	-1.33149	0.0126547		KLHL13	1.88146	0.000613793
PLLP	-2.65344	5.15125e-19		FLJ43663	-3.33812	0.0126547		COL3A1	1.88156	0.000222245
RBM34	1.45972	5.49538e-19		UBLCP1	1.21311	0.0127558		MUC16	1.88315	0.0489428
MIA3	1.62803	5.49939e-19		VASN	-1.06102	0.0127884		HS6ST2	1.90601	0.0014935
PABPC1	1.25578	5.74456e-19		MLKL	-1.82369	0.0127884		IL13RA2	1.92707	0.00362426
OR7E14P	-1.28695	5.76048e-19		SYT4	-5.21555	0.0127884		SLITRK6	1.93439	0.00684436
ATRX	2.19826	5.91514e-19		TARS2	1.18964	0.0129395		IGFBP2	1.957	0.00171233
COPB2	2.2787	6.09227e-19		LOC648434	-2.10455	0.0129624		C12orf75	1.98162	0.000999021
USP9X	1.76594	6.09227e-19		KIF15	4.25034	0.0130376		RP5-1092A3.4	1.98433	0.00103712
RN7SL688P	-1.48142	6.1303e-19		HS.583210	-4.94235	0.0130376		CHIT1	2.05327	0.0479404
SETDB2	1.89357	6.1303e-19		C19ORF19	-2.06831	0.0130376		CXCL14	2.0628	0.00263055
TMEM14C	-1.59485	6.1303e-19		COMP	3.07666	0.0130376		CXCL13	2.11567	0.0452515
RWDD3	1.508	6.1338e-19		TMEM151A	-1.52934	0.0130376		TPPP3	2.11772	0.00133918
UBA5	1.66038	6.1338e-19		BCLAF1	1.14408	0.0130441		FNDC1	2.17356	2.85e-08
KDM5A	1.96485	6.19124e-19		GTF2H1	1.11666	0.0130441		MMP10	2.18039	0.0348217
SRSF5	1.67238	6.44887e-19		C21ORF57	1.57747	0.0130441		ZBBX	2.24182	0.0440293
HIST1H2BK	-1.4981	6.44887e-19		AP1S1	1.22222	0.0131033		CTHRC1	2.29501	0.00182793
RBCK1	-1.38178	6.59466e-19		HS.445274	3.11142	0.0131033		CCDC113	2.29925	0.0356409
VPS54	1.5393	6.7142e-19		SCN2A	1.91453	0.0131789		CRIP1	2.33604	3.82e-09
AKT2	-1.33883	6.7142e-19		C20ORF134	3.59662	0.0131789		ASPN	2.35247	4.7e-05
IDH3G	-1.50302	6.764e-19		SMAD7	-1.98263	0.0131789		COMP	2.39099	0.000574746
RIF1	1.71501	7.29403e-19		RPS4Y1	1.20517	0.0131789		FAM81B	2.39329	0.0290547
RAD50	2.32555	7.43502e-19		MMP14	2.29046	0.0134737		S100A2	2.41566	0.0495972
ZNF808	1.59626	7.48453e-19		INADL	-2.23595	0.0135615		COL15A1	2.44115	8.98e-05
HMGB1	1.46883	7.50686e-19		ADORA1	2.06756	0.0135615		LPPR4	2.44979	4.03e-05
DEDD	-1.06166	7.73258e-19		HS.4892	-2.30427	0.0136464		SFRP2	3.06643	0.00276934
RBAK	2.0002	7.86258e-19		NUDT10	3.23015	0.0137323		SERPIND1	3.22867	0.000202357
ZFYVE16	1.67675	7.91217e-19		HS.22305	3.31356	0.0137323		MMP7	3.31237	0.0022918
NCL	2.29496	8.06246e-19		C13ORF1	-1.38607	0.0137328
BRMS1L	2.09423	8.27992e-19		SEC14L4	-3.07943	0.013781
PJA2	1.80346	8.72478e-19		HS.556994	3.65544	0.013781
AAGAB	1.4468	8.74809e-19		EDA2R	4.22551	0.013781
FKBP1A	-1.24694	9.03701e-19		MTR	1.10348	0.013781
HAUS3	1.70884	9.11158e-19		FLNC	1.82487	0.0138942
FTH1P2	-1.77581	9.17362e-19		LOC392713	-3.18794	0.0138975
ECHDC1	1.75977	9.2843e-19		STX11	-2.17502	0.0139412
RHOG	-1.4378	9.2843e-19		HS.91389	1.05617	0.013947
PTGFRN	1.4914	9.44323e-19		ZNF260	1.5985	0.0140451
PHTF1	1.54838	9.48549e-19		LOC651907	-2.10827	0.0141304
ATP6V1H	1.16324	9.57966e-19		HIST1H3H	-4.63604	0.0143129
ATP2C1	1.82863	9.59581e-19		LOC653610	-3.00658	0.0143222
ERH	-1.57311	9.59581e-19		LLGL1	1.40049	0.0143457
SELPLG	-2.67888	9.63597e-19		SPAG11A	1.54242	0.014399
ZNF638	1.70693	9.98411e-19		PTGES	1.85994	0.0144361
MIER1	1.41653	1.03299e-18		CHST13	1.76458	0.0144361
VPS13C	2.22729	1.07129e-18		IL13RA2	5.02373	0.0144361
HCFC1	-1.03163	1.08009e-18		C5ORF34	2.11104	0.0144978
PNPT1	1.91715	1.12062e-18		FAM82C	-1.12691	0.0145294
SMC2	2.12032	1.14633e-18		ENC1	1.15608	0.0145294
CWF19L2	2.08759	1.14633e-18		LRRC3B	-2.67202	0.0145871
SNORA37	-1.78447	1.14633e-18		PLAGL1	-1.10854	0.0145871
AIM1	2.24613	1.14633e-18		ASPM	3.68987	0.0145871
GDPD3	-2.36475	1.21419e-18		ITGB3BP	1.67185	0.0146944
SART3	1.50561	1.22599e-18		NT5DC2	1.34851	0.0147998
RNU4-47P	-2.78741	1.24328e-18		B3GALNT2	1.54262	0.0147998
USP34	1.68719	1.26641e-18		BXDC1	1.14817	0.0148017
UFL1	1.65623	1.27267e-18		COL17A1	4.13635	0.0148017
HYI	-1.54713	1.27267e-18		SPTY2D1	1.11	0.0148017
MPHOSPH6	2.04975	1.29129e-18		RTN3	-1.91223	0.0148017
SMG9	-1.05632	1.29129e-18		SESN2	2.11035	0.0148017
NEK1	1.79002	1.32936e-18		LOC728452	-2.13629	0.0148017
C11orf58	1.36208	1.33281e-18		SMEK2	1.16484	0.0148053
TPR	2.1333	1.33281e-18		CYP39A1	1.26618	0.0148053
ATAD1	1.35479	1.36261e-18		MGC5457	-1.85074	0.0149173
ACOT13	-1.26684	1.36908e-18		ZNF283	2.11649	0.015112
USP16	1.68226	1.42425e-18		SRRM1L	-1.01697	0.015308
MCM6	1.59116	1.4411e-18		PLEKHA5	1.1294	0.015308
CUL5	1.5134	1.44575e-18		HSPA1A	-1.65115	0.0153465
LTV1	1.72841	1.45897e-18		ALDH4A1	1.82856	0.0155673
PARP12	-1.33031	1.45897e-18		PPM1B	-1.42573	0.0155673
LBR	1.66599	1.46016e-18		SACS	1.83072	0.0155673
STRN3	1.23864	1.46105e-18		USP42	-1.55828	0.0155673
TUBG1	-1.29379	1.51324e-18		LOC647357	-3.07452	0.0155886
FXYD6	-1.86443	1.51597e-18		ADNP	-1.70258	0.0156058
EHD2	-1.52524	1.52836e-18		TTC35	1.12454	0.0156062
SOD1	1.14035	1.53812e-18		PCDH19	2.2561	0.0156062
HSP90B1	1.93105	1.58635e-18		EIF5A2	2.15898	0.0156062
CDC34	-1.93145	1.63446e-18		LOC401093	2.907	0.0158214
HECTD1	1.92337	1.63869e-18		OR4D5	-1.92983	0.0158282
HEBP1	-1.65566	1.64845e-18		HIST2H2BF	-2.89784	0.0158779
ERAL1	-1.27248	1.65203e-18		HS.527657	-1.23918	0.016084
N4BP2	1.91725	1.65971e-18		TWISTNB	1.24118	0.016084
RPRD1A	1.26356	1.66854e-18		HS.125056	1.23364	0.016084
FKBP3	1.43117	1.68955e-18		UBE2T	1.21448	0.0161796
XPC	1.41555	1.72212e-18		RXFP1	-3.10366	0.0161888
TPST2	-1.43482	1.72808e-18		ZBED5	1.0794	0.0165188
SNORD116-6	-3.15871	1.75491e-18		HS.559121	-2.8666	0.0165188
CALU	2.0516	1.83048e-18		TJP2	-1.47991	0.0165451
ANKRD26	1.97551	1.84911e-18		DIP2C	1.19429	0.0166349
SNORA14A	-2.51646	1.84911e-18		VCAN	1.89033	0.0168916
TMEM141	-1.75709	1.84911e-18		HS.564389	2.97606	0.0168916
DNM1L	1.54511	1.85526e-18		ZNF785	-1.37873	0.0169705
VPS13A	2.1063	1.86381e-18		C3ORF33	2.39118	0.0169959
GOLGA4	1.95614	1.87707e-18		C20ORF55	-1.09425	0.016997
C1orf198	-2.13556	1.88399e-18		SEMA3E	-2.80836	0.0171668
PEX11B	-1.40056	1.88739e-18		NOMO3	-1.2279	0.0172361
ALDH18A1	2.01121	1.90328e-18		ADAM9	-1.90605	0.0173688
METTL5	1.4092	1.90599e-18		FCRL6	-4.87033	0.0174385
AGPAT5	1.44438	1.91723e-18		WDR46	1.0333	0.0174385
SMEK1	1.13196	2.00941e-18		TGFBR1	2.2148	0.0174385
GBE1	1.77638	2.00941e-18		NSBP1	1.7723	0.0174828
MFN1	1.8953	2.01736e-18		C19ORF36	2.20928	0.0175818
ZNF23	1.32217	2.06934e-18		LOC644143	-2.67519	0.0176256
GPN1	1.13679	2.11362e-18		HBS1L	3.77724	0.0176837
CLTC	2.07653	2.11477e-18		NEK1	1.69026	0.0176922
CCDC88A	2.29764	2.16422e-18		AFF4	-1.43321	0.0177265
AGL	2.3538	2.19714e-18		KIAA0889	-1.74888	0.0177753
TFE3	-1.37647	2.21302e-18		LPCAT2	1.81651	0.0178229
CCPG1	1.6431	2.22004e-18		FLJ20125	1.50812	0.0178397
CARHSP1	-1.58905	2.26761e-18		INTS12	1.06462	0.0179184
ISY1	1.36376	2.28648e-18		GCH1	-3.00388	0.0179184
PCED1A	-1.04698	2.31294e-18		KIAA1383	2.7263	0.0179184
COMMD3-BMI1	1.41446	2.34815e-18		HS.368423	-3.44335	0.0179184
R3HCC1L	1.70947	2.34815e-18		HS.352549	-1.55712	0.0179314
TBL1XR1	1.48975	2.42319e-18		C12ORF11	1.35575	0.0179314
MED6	1.26916	2.42678e-18		HS.8038	1.34758	0.0179314
ROCK1	2.09102	2.45567e-18		PTK7	1.01691	0.0179314
PRPF4B	2.12866	2.48342e-18		HS.132261	3.40609	0.0179314
TTC37	2.41654	2.54889e-18		HS.545250	-2.39304	0.0179728
SH2D3C	-1.8294	2.58189e-18		TBCC	1.46619	0.0179728
ACADM	1.28442	2.58612e-18		POLR3F	1.56714	0.0180185
SLMO2	1.75253	2.59385e-18		C9ORF102	1.79885	0.0180185
CBX7	-1.58868	2.82358e-18		HS.379253	1.36216	0.0180978
NAA50	1.52729	2.83349e-18		TLK1	1.336	0.0182239
MAT2B	1.31243	2.83349e-18		PPFIA1	-1.30121	0.0183609
STX11	-2.37091	2.83349e-18		RLF	1.27454	0.0184039
PTCD2	1.57482	2.83349e-18		FGF7	3.69904	0.0184039
NGLY1	1.43249	2.86035e-18		ZNF711	1.98706	0.0184101
SNW1	1.61289	2.87737e-18		PRO0628	-3.12769	0.0184101
URGCP-MRPS24	-1.98542	2.88297e-18		PPM1J	3.32984	0.0184445
PDCD10	1.48408	2.88438e-18		LOC644133	-4.1266	0.0184789
MAPRE1	1.66988	2.90339e-18		PC	1.88729	0.0188754
SPRYD4	-1.30478	2.90339e-18		RHOT1	-1.07111	0.018883
FAXDC2	-2.10022	2.91558e-18		RNFT1	-2.31758	0.0189749
MFAP1	1.42254	3.00724e-18		PUS7L	1.48509	0.0190227
DAG1	-1.11434	3.03552e-18		C4ORF30	-1.11669	0.0190302
ZNF28	1.97305	3.07962e-18		AFF1	-3.07314	0.0191478
ERCC5	1.89496	3.09556e-18		HS.541598	-1.00538	0.0191956
NELFE	-1.00566	3.09661e-18		MEP1B	1.27803	0.0192247
STX7	1.25625	3.15137e-18		EPS8	1.13494	0.019252
USP7	1.6856	3.1765e-18		C8B	-5.81874	0.019252
AAED1	-1.59442	3.20022e-18		FLJ39653	-1.85287	0.01933
HIGD1B	-2.8195	3.39258e-18		HIG2	-2.14882	0.0194851
GYPC	-2.03631	3.42063e-18		GM2A	-1.70112	0.0195786
ID2	-1.88512	3.48818e-18		ZNF660	1.2979	0.0196378
C9orf64	1.2714	3.52921e-18		LOC642934	1.10452	0.0196998
ITPK1	-1.1699	3.5952e-18		NCOR1	-1.20438	0.0196998
DZIP1	1.34503	3.60785e-18		LOC729008	-2.02856	0.0196998
PBX2	-1.18706	3.79758e-18		LOC652779	-3.68307	0.0196998
SLC39A10	1.82629	3.85239e-18		HIST1H3D	-2.01024	0.0196998
LIMS2	-1.17199	3.86612e-18		USP8	1.04197	0.0196998
GOLGA6L10	1.80545	3.97694e-18		HS.545230	1.61749	0.0196998
DCUN1D1	1.82349	4.01654e-18		STX19	2.19681	0.0196998
SYTL2	1.80689	4.03624e-18		KCNS2	4.32357	0.0196998
BRWD1	1.48624	4.17968e-18		CCDC66	1.65355	0.0196998
PIGS	-1.2035	4.24657e-18		NUP210L	-2.80114	0.0196998
TMEM115	-1.41439	4.24759e-18		HS.563568	-3.00229	0.0196998
MICU2	1.29552	4.27449e-18		HS.562343	-2.7113	0.0196998
GLRX3	1.16682	4.29961e-18		NEDD4L	-1.22084	0.0196998
CDK16	-1.26958	4.38795e-18		LOC100008589	1.27415	0.0196998
KLHL8	1.70078	4.42909e-18		HS.564513	-2.00857	0.0196998
SNORD34	-1.77988	4.48533e-18		ZNF684	2.32658	0.0197123
PTS	1.21672	4.49487e-18		LOC440092	-4.26581	0.0197806
ZNF587B	2.16136	4.49815e-18		SAMD8	-1.58351	0.0197964
HNRNPK	1.12479	4.53736e-18		ZNF643	2.95523	0.0197964
SNORD13	-2.98057	4.53736e-18		IPO7	1.919	0.0198354
GALNT1	1.78654	4.65537e-18		C19ORF4	2.72341	0.0198644
MRPL40	-1.54342	4.76445e-18		SLC25A20	-1.14313	0.0199266
NOTCH1	-1.24635	4.76445e-18		C21ORF124	-1.66026	0.0199914
WDR35	2.28177	4.97225e-18		OXCT2	1.53549	0.0200355
DYNLL2	-1.19952	5.02311e-18		ZFP37	3.06902	0.0200394
CNPPD1	-1.63577	5.03993e-18		ERCC4	-3.3654	0.0200394
FBXL3	1.40146	5.09381e-18		LASS6	1.44101	0.0200934
MRE11A	1.69769	5.15605e-18		SH3PXD2B	1.49121	0.0201018
MAD2L1BP	-1.86555	5.16553e-18		C8ORF13	-2.56705	0.0201018
RNA5SP308	-1.93388	5.17721e-18		DEPDC6	1.21756	0.0203107
SNORD68	-2.6296	5.18798e-18		LAT2	-2.50701	0.0203145
ST6GALNAC6	-1.26879	5.24207e-18		LRRCC1	1.95513	0.0203145
VPS8	1.56668	5.33377e-18		RG9MTD2	1.38164	0.0204446
IWS1	1.54607	5.33377e-18		HS.571622	2.48706	0.0205925
ZC3H11A	1.99295	5.40555e-18		RAD51AP1	1.65703	0.0205932
DUSP7	-1.97809	5.45726e-18		LOC645600	-2.86695	0.0207037
OR7E31P	-1.2733	5.56867e-18		FLJ37078	4.0331	0.0207286
NXN	-1.25815	5.63418e-18		CROT	1.46663	0.0207286
HIBCH	1.69773	5.67939e-18		PGD	-1.04872	0.0207557
GSK3A	-1.35368	5.72252e-18		STAG3L2	-1.48647	0.0208188
MAPK6	1.75051	5.83709e-18		PUS3	1.06813	0.0208239
ZFAND1	1.16793	5.87625e-18		RNF25	1.25291	0.0208951
ACTR2	1.5516	5.93132e-18		ABHD5	-1.0904	0.0212157
RSBN1L	1.27335	5.951e-18		ZNF416	1.06274	0.0212202
DHX15	1.83067	5.98924e-18		ZNF525	1.75213	0.0212202
TMEM87B	1.27523	6.17323e-18		HS.97312	3.76241	0.0212202
NIT2	-1.05568	6.324e-18		SSPN	1.53326	0.0212215
BCAS2	1.13275	6.36705e-18		ETAA1	2.22124	0.0213459
RNU4ATAC14P	-2.05281	6.42071e-18		ARID4A	2.1487	0.0213966
ACAP2	1.58413	6.42071e-18		HS.334831	1.46973	0.0213966
PPIP5K2	1.78715	6.54228e-18		HPS3	-1.02265	0.0213966
CNTRL	1.73967	6.63829e-18		LOC728226	-2.62623	0.0215502
GPR125	1.24009	6.68627e-18		C15ORF39	-1.13665	0.0215502
RRBP1	1.45757	6.74714e-18		ZNF485	1.21991	0.0216152
ITPR2	2.07873	6.78492e-18		HLA-DRB1	-6.50676	0.0216152
SOX13	-1.15619	6.8416e-18		DDIT4L	1.99892	0.0216152
THOC1	1.4598	7.00025e-18		HMGCS2	-4.51339	0.021653
LMBRD2	1.3591	7.14998e-18		WARS	-1.24976	0.0218985
ZNF790	1.66957	7.18467e-18		CENPC1	1.92209	0.0218985
ATP6V1F	-2.12565	7.24026e-18		HELLS	3.33068	0.0218998
YME1L1	1.51405	7.24026e-18		LOC651850	-3.91852	0.021999
RBM12B	1.64948	7.24678e-18		FLJ10120	-4.89081	0.0221473
PIGN	1.3805	7.24678e-18		NMUR1	-2.14219	0.0221514
SNORA16A	-2.84428	7.31589e-18		DMXL1	1.40492	0.022163
SMARCAD1	1.59783	7.32727e-18		FRK	2.54205	0.0221923
SNORD57	-1.8073	7.56959e-18		LOC654096	2.32931	0.022207
RBMS2	-1.6649	7.62566e-18		LOC644762	-1.1356	0.022207
ZNHIT6	1.75438	7.77327e-18		SLMAP	1.19424	0.0222176
DNAJC7	1.17603	7.90668e-18		ZNF614	1.69984	0.022364
BAZ1B	1.27886	7.96134e-18		S100PBP	-1.08943	0.0224353
PBRM1	1.78419	8.03345e-18		LOC651345	-1.15334	0.0225723
ITGB1	1.53711	8.12616e-18		SRP54	-1.08033	0.0226216
ADIRF	-2.0923	8.28171e-18		C12ORF35	1.76305	0.0228537
POLD4	-1.30117	8.2957e-18		TMEM68	1.49385	0.0228537
SCARNA13	-2.56053	8.31405e-18		HS.267120	-3.17696	0.0228537
FASTKD2	1.76747	8.40668e-18		HS.566912	2.79053	0.0228835
SNORD116-4	-2.17292	8.60797e-18		HS.301296	3.513	0.0228835
FER	1.76329	8.61112e-18		COX6BP1	-3.66047	0.0228835
PNRC2	1.5503	8.77448e-18		GPER	-2.88769	0.0229479
HNRNPUL2	1.18807	8.8611e-18		CPXM2	1.4358	0.0229621
ROCK2	2.06685	8.95968e-18		HS.556018	1.11439	0.0229621
ZSCAN29	1.24452	9.18967e-18		LOC652773	-1.76878	0.0229621
SLMAP	1.62195	9.23492e-18		PPAT	1.00992	0.0229621
RBM41	1.69883	9.27852e-18		GGT1	-1.82928	0.0230298
KRAS	1.5208	9.28674e-18		SORCS2	2.14406	0.0230298
IVNS1ABP	2.57511	9.42233e-18		HS.512096	-2.19233	0.0230417
TRIM37	1.13189	9.63692e-18		TRIM39	-1.37611	0.0231001
COL6A3	2.19881	9.66473e-18		TBC1D8B	2.0764	0.0231001
DYNC1LI2	1.31859	9.72237e-18		HMMR	3.01831	0.0233116
NHLRC3	1.09436	1.00287e-17		LOC728358	-6.80812	0.023364
U2SURP	1.68251	1.0112e-17		LOC731895	2.39363	0.0235316
PCM1	2.12928	1.01288e-17		ARL17P1	-2.35037	0.0238875
EXOC1	1.77832	1.01288e-17		ZNF350	1.82371	0.0238875
DDX5	1.6411	1.01874e-17		TAF5L	1.39601	0.0238938
KIF3A	1.9978	1.02465e-17		NINJ2	-1.15584	0.0238938
TPP2	1.68507	1.03317e-17		KIAA0020	1.05413	0.024078
POM121C	-1.11417	1.03795e-17		HS.61881	-2.76351	0.024078
APAF1	1.34056	1.03888e-17		HS.564723	-3.45635	0.0242225
RRM2B	1.8341	1.03979e-17		C18ORF56	1.68175	0.0242368
UHRF1BP1L	1.34267	1.05142e-17		GZF1	1.79335	0.0242368
F8A2	-1.40522	1.10109e-17		TAP2	-1.42489	0.0242368
RNA5SP473	-3.02889	1.10295e-17		HIST2H2AC	-1.86535	0.0242368
AKR1B1	-1.31511	1.11099e-17		AHNAK	-1.19443	0.0242368
NUP160	1.17075	1.15342e-17		BTC	2.35381	0.0242803
PUS7L	2.10853	1.15491e-17		TYW3	1.89871	0.0243621
SIPA1L3	-1.3	1.16347e-17		SLCO4A1	-1.91295	0.0243621
FAM114A2	1.31471	1.18056e-17		SMPDL3B	1.33579	0.024397
SUMF2	-1.70927	1.18056e-17		GALNT13	-4.38839	0.0244551
JAM2	-1.36468	1.18811e-17		LOC729905	-1.89388	0.0244551
SAFB	1.13426	1.19428e-17		KAL1	-1.33332	0.0244551
ARNTL2	1.70738	1.20046e-17		LINCR	-2.81984	0.0244551
MRFAP1	1.46437	1.20969e-17		TMSB4Y	1.50291	0.0244812
MYRF	-2.01083	1.21122e-17		HS.159264	-2.00908	0.0245728
FAM89B	-1.58222	1.21443e-17		SAMHD1	2.00639	0.0246229
MRPS21	-1.10895	1.22642e-17		CCDC18	2.40039	0.0246536
SUV420H1	1.58162	1.24514e-17		POLR3B	1.07572	0.0246536
SENP5	1.62003	1.24514e-17		GPR180	1.66555	0.0246838
PSMD7	1.18294	1.25644e-17		LOC644243	3.79308	0.0246838
NADK2	1.38555	1.2686e-17		ZFY	3.16976	0.0248923
RELA	-1.13807	1.26931e-17		HS.558485	-2.88525	0.0249312
AKAP9	2.23171	1.28193e-17		HS.535718	2.3477	0.0249312
TOMM70A	1.71937	1.28658e-17		GPC1	1.84005	0.0249312
SETX	1.72507	1.29699e-17		RALB	-1.23943	0.0249312
PIAS2	1.23946	1.31412e-17		TRK1	3.14726	0.0249312
SEMA3C	1.74328	1.32401e-17		HS.539880	-4.16901	0.0249312
EMC2	1.47672	1.32892e-17		CASP7	-2.65794	0.0249312
SDHB	-1.15549	1.32961e-17		MAPK8IP1	-2.74362	0.0249312
SNORA71C	-1.35725	1.33274e-17		SEMA3C	1.17339	0.0249312
CNOT10	1.20119	1.33771e-17		LOC651006	-3.44168	0.0249312
UCK1	-1.17548	1.40777e-17		HSPA6	-2.26838	0.0249312
MPHOSPH8	1.30787	1.4086e-17		LOC651881	-2.10744	0.025103
GUF1	1.34013	1.42184e-17		NFATC3	-1.22924	0.025103
PKDCC	-1.74646	1.48405e-17		FBLN5	-1.50648	0.025103
PSMD14	1.61451	1.49361e-17		ZNF420	1.26056	0.0251954
SHOC2	1.41373	1.50069e-17		PMS2L2	-1.73024	0.0251954
RN7SKP70	1.65814	1.50072e-17		NCAM2	1.67603	0.0251954
WDR26	1.10231	1.55399e-17		LOC652608	1.15525	0.025228
ZSWIM1	-1.31052	1.57816e-17		LOC653471	-2.36823	0.0252309
DARS	1.45864	1.58998e-17		S100Z	-2.6162	0.0252348
TFCP2	1.0349	1.58998e-17		DHRS13	1.1105	0.0252348
PNPLA2	-1.31212	1.60055e-17		KIAA0672	-1.23432	0.0252647
BLOC1S6	1.12963	1.61812e-17		RPP40	1.50022	0.0252647
MTF2	1.52023	1.62147e-17		DBC1	-4.71791	0.0252647
SPOP	1.27358	1.63719e-17		TARSL2	1.02058	0.0255943
CBLL1	-1.37476	1.65287e-17		PPIA	-1.26065	0.0255943
SNORD116-28	1.85386	1.68293e-17		SDCCAG10	1.31683	0.0255943
ZNF407	1.37169	1.68861e-17		UGCGL2	1.66777	0.0255943
OTUB1	-1.3146	1.72728e-17		LOC653261	-5.1773	0.0255943
NUDT9	1.29826	1.79605e-17		KIR3DL1	-2.89125	0.0255943
IBTK	1.61142	1.80461e-17		ZNF17	1.08318	0.0255943
DNAJC15	-1.50139	1.81987e-17		DKFZP761E198	-1.74707	0.0257323
SLC46A2	-1.53366	1.82305e-17		SMO	1.3807	0.0262322
MTMR6	1.39712	1.8346e-17		ICAM2	-1.41452	0.0262322
MAP3K11	-1.39507	1.88069e-17		RGS17	2.07743	0.0263629
BTBD2	-1.47856	1.90477e-17		ZCRB1	1.38002	0.0263629
ZNF283	1.51593	1.94774e-17		FLCN	-1.17172	0.0264321
ZNF776	1.33639	1.97388e-17		ZNF248	1.20381	0.0264321
CCDC82	1.51531	1.99488e-17		SNX22	-2.36121	0.0264321
WDR48	1.78337	1.99752e-17		CXCR4	-2.98738	0.0265299
CUL4A	1.13847	2.04343e-17		LOC651309	-1.61388	0.0265465
TCP1	1.54447	2.05157e-17		RIOK2	1.00631	0.0265465
MORF4L2	1.51196	2.12788e-17		PSD	3.75597	0.0268722
ZNF845	2.5371	2.13522e-17		OCLN	-1.68801	0.0268841
CCNB1	1.70614	2.20388e-17		ZNF10	1.29546	0.0268841
ZDHHC8	-1.03218	2.2936e-17		HS.545600	-3.17653	0.0268841
TBCA	1.11863	2.29767e-17		CAV2	-1.73469	0.0268841
ZNF780B	2.28818	2.32987e-17		FKBP10	2.769	0.0268841
ST20	-2.00183	2.34074e-17		ZNF146	1.19535	0.0268841
UCHL5	1.22363	2.35397e-17		CKAP2L	4.00744	0.0268841
HSPA13	2.21744	2.364e-17		PNRC1	3.56399	0.0268841
ZNF813	1.14656	2.37534e-17		SEMA6A	-1.41718	0.0269523
C5orf42	1.76631	2.39377e-17		MMP7	3.41374	0.0269523
CHD2	1.55531	2.40427e-17		ESCO1	1.07454	0.027105
CKAP2	1.80388	2.41164e-17		HBZ	-5.06158	0.0271658
ALG6	1.36289	2.41371e-17		ZNF74	1.69114	0.0272607
ZNF330	1.84415	2.41469e-17		FAM46B	-1.54418	0.0272641
KLHL7	1.14599	2.4993e-17		BCMO1	3.35422	0.0273664
PLA2G1B	-3.54233	2.51676e-17		ZNF615	1.56567	0.0273664
NUP37	1.38249	2.52997e-17		DNAJB1	-1.42122	0.0273664
SLC35A3	1.74321	2.60241e-17		HS.573486	3.55862	0.0273664
GPR146	-2.15447	2.62641e-17		SULT1A4	-1.63119	0.0273664
AP5M1	1.32387	2.67067e-17		KIAA1009	1.60415	0.0273844
SH2B3	-1.05947	2.67067e-17		LOC338579	-2.10989	0.0275034
MORC3	1.27568	2.71011e-17		MFSD4	-2.27987	0.0275034
MT-TE	2.14865	2.71157e-17		ZBTB10	1.6894	0.0275034
PIK3CA	1.53475	2.72901e-17		ARL4A	2.09058	0.0275034
MGC72080	-1.04443	2.72901e-17		HS.26579	1.74658	0.0275648
BIRC2	1.54776	2.73235e-17		HS.458426	-1.52078	0.0276032
ACTR3	1.57012	2.77681e-17		SERPINB7	-2.5239	0.0276032
THOC6	-1.41433	2.77681e-17		NUCKS1	1.81756	0.0276055
CEBPZ	1.63132	2.77924e-17		TYMS	1.68619	0.0276907
COL1A1	2.63405	2.80319e-17		VIPR1	-3.53379	0.02775
SIGMAR1	-1.59657	2.85397e-17		HS.310085	1.1955	0.028121
MT-TM	-1.85725	2.87421e-17		C12ORF4	1.67828	0.0281997
TMEM170A	-1.24035	2.89977e-17		SLC3A2	-1.36357	0.0282383
RBM25	1.56328	2.95885e-17		LOC85390	-5.09696	0.0282383
NPHP3-ACAD11	1.56099	2.98866e-17		ELMOD2	1.50291	0.0283369
ATP11C	1.54814	3.06902e-17		HS.540821	3.69182	0.0283751
NCKAP1	1.2755	3.077e-17		MYOM1	1.79466	0.0284365
BTAF1	1.97423	3.12511e-17		PLCG1	-1.21511	0.0287019
TMA16	1.52748	3.24731e-17		BTN3A3	-1.67537	0.028759
HSPA4	1.34694	3.26445e-17		ZRF1	3.97767	0.0290316
VSIG2	-1.6884	3.29042e-17		ZNF439	1.47715	0.0290925
UPF2	1.45555	3.30985e-17		FADS2	2.59989	0.0292151
EIF3E	1.28956	3.36783e-17		LOC650879	-2.59833	0.0292453
XRCC4	1.46227	3.37817e-17		HS.579629	-3.80847	0.0292453
LTN1	1.35015	3.39102e-17		ZBTB11	1.38068	0.0292453
GNG11	-2.64893	3.39535e-17		RASIP1	-1.11905	0.0292453
HDAC2	1.34367	3.43057e-17		SEMA3G	-2.3269	0.0292453
ZNF302	1.76966	3.46069e-17		HS.544637	-1.92287	0.0292453
RXRA	-1.15032	3.5498e-17		C14ORF106	2.07733	0.02927
ITGAV	1.7042	3.55742e-17		HS.581554	1.5877	0.0293852
ACTR6	1.55855	3.65949e-17		HS.25318	1.89453	0.0294122
TROVE2	1.56289	3.69684e-17		BHMT	-2.99676	0.0294334
UBA3	1.4409	3.72868e-17		SOCS4	1.81843	0.0294484
PDLIM5	1.46881	3.76716e-17		LOC153561	-1.7697	0.0294484
PPM1B	1.32126	3.8422e-17		ZNF507	1.54239	0.029615
INTS8	1.32405	3.87487e-17		MYCBP2	1.15304	0.029615
LOC728613	-1.03239	3.87487e-17		VASH2	2.05957	0.029615
NOP58	1.66816	3.90282e-17		HS.552266	-3.15943	0.0296791
CCDC92	-1.57491	3.97263e-17		GLT25D2	-1.15847	0.0297966
CAPZA2	1.26011	4.03707e-17		LOC645963	-1.77731	0.0297966
RNU4ATAC11P	-1.47008	4.03707e-17		ZNF594	1.04795	0.0298004
CCT6A	1.78375	4.04961e-17		RNF150	1.28433	0.0298004
SHB	-1.41506	4.04961e-17		ABO	-2.71162	0.0299014
SLC35F5	1.0064	4.10387e-17		C9ORF97	-1.65857	0.0299014
UPK3B	-1.92252	4.1153e-17		C6ORF204	1.45791	0.0299759
RNGTT	1.04654	4.1847e-17		HS.546054	2.62519	0.0300429
CDC42BPA	1.76151	4.18821e-17		QRSL1	1.47663	0.0301212
HIST1H1E	-2.06575	4.19049e-17		RBM13	1.03432	0.030198
GFM2	1.67122	4.2021e-17		SFN	2.4722	0.0302498
HPCAL1	-1.70318	4.27849e-17		EIF3C	1.53598	0.0303549
RHBDF1	-1.48836	4.34109e-17		DDX6	2.58877	0.0304426
MPV17	-1.49789	4.37614e-17		KIAA1333	2.03007	0.0304922
EIF3A	2.07795	4.40567e-17		TERC	3.98629	0.0304964
LOC100996517	1.11415	4.40567e-17		SLC2A14	-3.63945	0.0305499
NME7	1.74337	4.40567e-17		LOC650638	-3.18725	0.0305499
BIRC6	1.52074	4.48655e-17		HS.542993	-1.54028	0.0306247
ATF4	-1.89952	4.48655e-17		FAM19A4	2.4717	0.0307868
WDR12	1.63446	4.51307e-17		THBD	-1.98945	0.0307956
SMEK2	1.26026	4.52306e-17		HS.565475	-3.51433	0.0307956
ESCO1	1.37987	4.53753e-17		ANKFY1	-1.76882	0.0309575
LRP12	1.2642	4.55448e-17		HS.90221	1.87191	0.0309884
GNB2	-1.26388	4.55448e-17		ECT2	1.52844	0.0311783
AHCTF1	1.87766	4.61446e-17		HS.22689	-2.78405	0.0311783
GTF2I	1.48526	4.64349e-17		SHBG	3.08647	0.0312527
RNU1-89P	-2.94662	4.698e-17		ANKRD44	-2.66809	0.0314581
NSUN3	1.12765	4.69949e-17		IQGAP2	1.30024	0.0314756
IGIP	1.66793	4.72445e-17		PIK3C2B	-1.13506	0.0314756
SNORD32A	-2.31028	4.74299e-17		ADM	-1.70419	0.0315296
FAT1	1.72049	4.8041e-17		LEO1	1.16066	0.0315296
UGP2	1.61387	4.80573e-17		LOC651524	-4.42844	0.0315296
PLA2G15	-1.56938	4.82485e-17		DEFA3	-7.42729	0.0315296
CBR4	1.54018	4.82655e-17		HS.541987	3.38661	0.0315296
TSPO	-1.66543	4.83722e-17		GP9	-5.05417	0.0315296
NDUFS1	1.46907	4.86099e-17		DUSP26	-1.33526	0.0315296
PHF6	1.60724	4.93281e-17		LOC649812	-3.94565	0.0315296
CKAP5	1.83044	5.00678e-17		NOL12	-1.04809	0.0318827
STK25	-1.11	5.03286e-17		HS.579225	1.93023	0.0320034
TRIP12	1.88746	5.0485e-17		FZD5	-1.25079	0.0320034
SEC63	1.37599	5.0485e-17		GNB5	1.36637	0.032058
CSNK1G2	-1.18365	5.0485e-17		HS.191591	-3.4534	0.0320824
DNASE1L1	-1.03022	5.05522e-17		HS.575943	-4.25127	0.0321746
ZRANB2	1.56234	5.11658e-17		LOC85389	-2.90584	0.0321923
LRRC32	-2.08363	5.29905e-17		CCDC41	1.27729	0.0321923
ZDHHC17	1.10463	5.31198e-17		PPP3CC	-1.03908	0.0321923
PEX10	-1.21491	5.31856e-17		NCOA6IP	1.68178	0.0321923
VAMP2	-1.57398	5.33097e-17		HS.543696	-2.97046	0.0322616
ZNF10	1.96101	5.42505e-17		SERPINA5	3.74163	0.0323272
SKIL	1.54786	5.5009e-17		HPS4	-1.07722	0.0323272
PEMT	-1.97086	5.56029e-17		ANKRD12	1.24205	0.0324192
OARD1	1.38268	5.64453e-17		PI15	2.32849	0.0324192
DGUOK	-1.22348	5.68349e-17		CCDC112	1.59325	0.0325689
DDX18	1.82415	5.68349e-17		LOC653569	3.24186	0.0325801
PRKAA1	1.22907	5.74758e-17		MYO5A	1.18808	0.0327647
NFXL1	1.31886	5.79648e-17		HS.407903	1.32057	0.032767
GTF2H3	1.32428	5.94028e-17		PARP6	-1.3666	0.0328084
DHX36	1.73581	5.9858e-17		PRRG4	-1.35202	0.0328084
FTSJ3	1.23345	5.9858e-17		SLC35F2	1.07588	0.0328084
HSDL1	1.04738	6.0941e-17		CST2	4.66996	0.0331294
RAP1GDS1	1.36368	6.09549e-17		HS.544234	2.48401	0.0331294
ZFC3H1	1.70252	6.11186e-17		DNAJC13	1.06463	0.0331581
HIST2H2BC	-1.5478	6.11186e-17		HIST1H2BB	-3.78838	0.0332701
RAMP2	-2.6053	6.15865e-17		NEBL	-1.94296	0.0332701
B3GNT2	1.18242	6.16283e-17		CARD6	2.71512	0.0335822
ZNF271	1.88632	6.23464e-17		LOC649711	-2.10876	0.0335822
RNU6-795P	-1.46959	6.26024e-17		C7ORF13	-2.16168	0.0335822
THG1L	1.12202	6.26024e-17		ZNF322A	1.01136	0.0339103
SYNJ2BP-COX16	-1.65537	6.30175e-17		GATM	-1.67151	0.0339888
PRDX3	1.29881	6.32571e-17		NFATC2	-1.54588	0.0341416
ARHGAP12	1.43535	6.34656e-17		HS.540965	-4.61919	0.0342329
TNKS2	1.53696	6.46733e-17		FA2H	3.92608	0.0342959
MYNN	1.32611	6.54049e-17		KIAA0355	-1.13164	0.0345449
ZMAT2	1.12582	6.59995e-17		BTN3A2	-1.3952	0.0345449
RNF220	-1.09377	6.71785e-17		HS.303103	-1.81693	0.0345449
ZFAND2B	-1.03416	6.76587e-17		TRIM36	2.43112	0.0345485
WHSC1L1	1.52684	6.89818e-17		HSPA4L	2.03126	0.0345552
NCBP2	1.45223	6.90241e-17		CHSY3	1.80916	0.0347069
ANKRD36	1.88548	6.92123e-17		BMP7	2.34538	0.0347166
CBWD1	1.89403	6.97864e-17		AP1G1	-1.21897	0.0347225
B4GALT7	-1.23836	7.03799e-17		TEP1	-5.23809	0.0347225
TARDBP	1.21687	7.07591e-17		SLN	3.39691	0.0348088
PPIL4	1.35285	7.13322e-17		LOC647415	-4.01588	0.034831
WNT7A	-1.53407	7.13354e-17		WWP2	-1.7686	0.0348439
PGM2	1.15911	7.21919e-17		MET	1.7245	0.0349139
PSD3	1.7343	7.45669e-17		LOC653479	-2.04878	0.0350347
WDR36	1.77613	7.47201e-17		PLN	3.782	0.0350394
IL32	-1.96141	7.59757e-17		HS.569948	-1.88882	0.0350394
KCTD13	-1.14689	7.60367e-17		C8ORF48	1.95023	0.0350687
PDGFC	1.32052	7.61759e-17		MPHOSPH1	1.71117	0.0350687
HOOK3	1.31342	7.69676e-17		EFCAB7	1.37092	0.0351579
C1orf27	1.2151	7.72678e-17		PSMA1	-1.65395	0.0351579
ZNF451	1.51788	7.72678e-17		SH2D4B	-2.8019	0.0354173
LDB1	-1.42679	7.76677e-17		SULT1A2	-2.19503	0.0355132
MMAB	-1.15888	7.88908e-17		PAQR7	1.09672	0.0355532
UQCC2	-1.89798	7.90971e-17		DKFZP686I15217	-1.23302	0.0355605
ZMYM1	1.42717	7.93082e-17		BAALC	-1.92499	0.0355701
SNORD104	-3.04561	7.93082e-17		BPI	-3.98378	0.0355701
TMEM223	-1.57693	7.96614e-17		KCNJ13	-3.49632	0.035671
FUBP1	1.22819	8.08231e-17		HS.371006	1.84119	0.0356846
RNF19A	1.72069	8.13026e-17		DLG4	1.80048	0.0357297
MYD88	-1.57332	8.14737e-17		LETMD1	-1.11155	0.0357297
SMARCA1	1.95848	8.15376e-17		POGZ	-1.44023	0.0357998
PPP1CB	1.25474	8.26175e-17		PLD1	1.32515	0.0359106
PVRL2	-1.39148	8.42269e-17		CA1	-3.24786	0.0359106
CCDC14	1.72102	8.44873e-17		SEMA3D	5.19229	0.0360728
ZMYND11	1.6442	8.4675e-17		KIAA0514	-1.67924	0.0362631
RAB1C	-1.51486	8.5313e-17		LLGL2	-2.08748	0.0362896
HNRNPA2B1	1.64404	8.56999e-17		BTNL8	-2.20356	0.0363335
USP40	1.05937	8.60112e-17		ZNF225	1.18364	0.0364072
TMEM116	-1.36601	8.61052e-17		FSIP2	-3.15246	0.036491
SENP6	1.31289	8.88184e-17		EBF3	2.22491	0.0364994
RGL2	-1.30741	9.05947e-17		ZNF701	1.50607	0.0365071
PARP3	-1.08148	9.05947e-17		HLA-B	-1.24999	0.0365517
HIF3A	-1.71463	9.19297e-17		ZNF254	1.33023	0.0365517
SACM1L	1.67957	9.29622e-17		DNM1L	1.0166	0.0365517
RNU1-67P	-1.97161	9.49593e-17		LOC652668	-2.33119	0.0365517
C12orf49	-1.4921	9.49593e-17		LOC728441	-2.86483	0.0367052
FAM162B	-1.46497	9.57418e-17		HS.559765	2.98618	0.0367052
LOC101927180	-1.28434	9.66668e-17		LILRA3	-4.12696	0.0367052
GEN1	2.13017	9.67434e-17		HS.445414	2.37751	0.0367093
GRAMD1A	-1.08377	9.86438e-17		ALDH1A3	1.49654	0.0367354
CERS5	-1.05865	9.92167e-17		LOC654163	-2.59873	0.0369086
MANBAL	-1.46004	9.93011e-17		TBC1D2	-1.12328	0.0369191
MT1F	-2.92403	9.94624e-17		HS.129625	-1.84067	0.0369191
SNORD116-19	-1.39819	9.98678e-17		ZNF148	1.23851	0.0369191
CACNB1	-1.12426	9.98678e-17		CYP1A1	-6.22497	0.0371905
EIF4G3	1.25491	9.98678e-17		HS.574671	-2.43908	0.0372402
CMTM3	-1.53466	1.01055e-16		LOC441763	1.09992	0.0372563
BCLAF1	2.14136	1.0514e-16		HIST2H2AA3	-2.29453	0.0372563
NUP205	1.35589	1.07206e-16		HS.562230	-4.5785	0.0374608
PHAX	1.45769	1.07767e-16		USP41	-1.02767	0.0374827
RAB1B	-1.15839	1.0826e-16		PNN	1.06254	0.0376437
NCAPG2	1.45147	1.08283e-16		HS.205358	1.23211	0.0377092
ME2	1.27375	1.09196e-16		HS.569835	2.89367	0.0377211
BDP1	1.54943	1.09205e-16		KLHL4	3.68633	0.0377264
IREB2	1.54737	1.10069e-16		C13ORF15	-1.6031	0.0377264
OSBPL8	1.66505	1.10841e-16		ZNF625	1.89455	0.0377395
CRTAP	-1.02057	1.11278e-16		GALNT2	1.32676	0.0377461
HIGD2A	-2.12452	1.11742e-16		NOP5/NOP58	1.30006	0.0377461
EPHA3	1.92864	1.125e-16		SAMD11	1.87784	0.0378119
SNORD32B	-1.39663	1.1269e-16		LOC344382	3.53854	0.0379318
LOC646358	1.97562	1.14484e-16		HS.538718	-1.69576	0.0379318
ZBTB1	1.81832	1.17162e-16		HS.208617	3.34723	0.0379318
CACNG4	-1.7168	1.1793e-16		CTHRC1	2.27857	0.0379408
PARG	1.75481	1.19861e-16		LOC647543	1.27023	0.037972
OR7E106P	-1.0899	1.20001e-16		MGC35361	-1.01446	0.037972
SOAT1	1.19074	1.2273e-16		C20ORF75	-2.11063	0.038171
SYAP1	1.22134	1.23052e-16		NDUFA4L2	-1.50188	0.0382406
LDHB	1.3754	1.25951e-16		PEX3	1.20996	0.038345
RNVU1-18	-2.87118	1.26743e-16		ARHGEF10	-1.21009	0.038384
RNU4-2	-3.71874	1.26979e-16		TMEM41A	-1.05743	0.0384526
FAM117B	-1.02375	1.33139e-16		CCPG1	1.01178	0.0384526
PFN1P2	-1.69661	1.35948e-16		FLJ10324	-1.5002	0.038587
CEP152	1.80572	1.36169e-16		DUSP6	-1.16301	0.038587
HINT3	1.23019	1.36836e-16		LCN6	1.81246	0.038587
SPG20	1.76903	1.37059e-16		HS.561493	-1.11681	0.038587
STARD3	-1.32257	1.39049e-16		LOC88523	1.11374	0.038587
PIKFYVE	1.4598	1.39067e-16		ZNF284	1.59175	0.0387318
TMA7	-1.72161	1.4086e-16		LOC651872	-4.66124	0.038853
ZCCHC6	1.86165	1.40934e-16		C6ORF111	1.06275	0.038853
CRTAC1	-2.21584	1.41226e-16		MGC87042	1.84685	0.0388771
GALNT7	1.7162	1.41428e-16		HS.564000	-2.35052	0.0388771
PEA15	-1.31047	1.42643e-16		KIAA1576	3.50524	0.0388771
PGGT1B	1.56968	1.44161e-16		HS.571047	-3.7321	0.0388771
NECAB3	-1.1362	1.44288e-16		SKIP	-1.4889	0.0389682
SELM	-2.09479	1.47474e-16		HS.514453	2.10152	0.039028
CTNND2	-1.08784	1.47755e-16		ATP13A3	-2.257	0.0391316
C1D	1.31852	1.54682e-16		HS.129244	-2.75754	0.0391363
RHOF	-1.82739	1.56593e-16		HIST1H2AH	-2.45618	0.0391363
PRKD2	-1.06745	1.58048e-16		DOCK9	-1.70117	0.0393877
WDHD1	1.62149	1.6376e-16		LOC401305	-3.36546	0.03945
RPS6KB1	1.12923	1.64221e-16		HS.570330	-2.74296	0.0397059
PARVB	-1.06525	1.64321e-16		HS.201858	3.1394	0.0398292
SNRPB	-1.90992	1.64321e-16		FGD1	1.13735	0.0398292
CCDC112	1.53787	1.66696e-16		TCEB3	1.01139	0.039887
NDUFB10	-1.13876	1.67219e-16		PDE8A	1.28505	0.0399837
SNORD78	2.33131	1.67219e-16		TDRD10	-2.41629	0.0401719
DHX9	1.62768	1.77258e-16		ZNF683	-2.72606	0.0401719
PDGFA	-1.64849	1.77971e-16		LRCH3	-1.7896	0.0401909
KCNK3	-1.79194	1.80543e-16		LMOD3	-1.54406	0.0401909
SLC35B3	1.20497	1.81474e-16		TRDMT1	1.65785	0.0403564
ARID4A	1.83623	1.8619e-16		TGM2	-1.108	0.0403564
ERMARD	1.25359	1.87734e-16		ADAMTS3	4.60988	0.0403564
DCAKD	-1.23178	1.88896e-16		SNORD54	-3.81744	0.0403915
KIAA1033	1.34072	1.88896e-16		KIAA0367	1.5929	0.040445
PPP2CA	1.06058	1.88896e-16		ZNF69	-1.56734	0.0405367
ATP2B1	1.61575	1.88896e-16		ADCY4	-1.38895	0.0405367
MYCBP2	1.89847	1.89272e-16		HS.547824	-3.57317	0.0405367
PCK2	-1.11308	1.89524e-16		HS.287562	1.80662	0.0405488
RNU6-998P	1.70333	1.91023e-16		FGFBP2	-2.80243	0.0405488
SELO	-1.09101	2.01128e-16		RGS9	-3.66649	0.0405644
HACL1	1.16554	2.02407e-16		HS.571506	3.23635	0.0408088
VPS36	1.14139	2.02895e-16		HS.464414	4.60394	0.0408088
DEXI	-1.41264	2.03469e-16		VSNL1	3.55689	0.0411114
SSB	1.47529	2.03756e-16		C10ORF119	1.42891	0.0411114
INTS2	1.35626	2.08836e-16		IFIH1	1.37559	0.0411114
PTPN11	1.40598	2.09803e-16		C4ORF29	-1.93018	0.0411114
SLC4A7	1.85393	2.12063e-16		LOC644197	3.18552	0.041371
CUTC	1.19104	2.12989e-16		STAG3L1	-1.16626	0.041371
PCIF1	-1.11415	2.17017e-16		HS.124250	1.79699	0.0413932
MRI1	-1.60692	2.25957e-16		CCAR1	1.17973	0.0413932
SNORA27	1.33736	2.27758e-16		HS.167721	1.35197	0.0413932
OR7E109P	-1.34801	2.31229e-16		MFHAS1	1.35699	0.0413932
MED17	1.23409	2.33217e-16		LOC729602	-4.7483	0.0414051
CCT2	1.4193	2.38108e-16		HS.436134	4.28279	0.0414885
KIAA0368	1.61851	2.38257e-16		PCDHA9	-1.83971	0.0416985
OTUD3	1.29027	2.3901e-16		PIGA	-1.35667	0.0417926
RPL22	1.79329	2.40434e-16		NXT2	1.118	0.0417942
BAZ2B	1.61438	2.42621e-16		LOC645196	-2.93543	0.0418231
FBXL12	-1.33264	2.42621e-16		CKAP2	1.54669	0.0420573
RN7SKP107	-1.54914	2.4586e-16		LOC728242	4.00374	0.0420622
STXBP5	1.15107	2.48851e-16		FOXF1	-2.26035	0.0420839
HSP90AA1	2.58066	2.51153e-16		STARD9	-3.65818	0.0420839
TWF1	1.07109	2.52852e-16		FAM55C	-1.93402	0.0420839
ATP8B4	1.54675	2.56145e-16		NFYA	-2.48792	0.0420839
IFNAR1	1.42259	2.58085e-16		ZNF320	1.13085	0.0420839
CLIP4	1.59764	2.61634e-16		LOC642181	3.58746	0.0420894
GRINA	-1.2289	2.62559e-16		TRIM71	-2.25283	0.0421786
DENR	1.29796	2.65454e-16		HS.112620	-2.93939	0.0425464
TMED4	-1.53552	2.68068e-16		LOC401074	3.71033	0.0425464
IK	2.01399	2.71288e-16		C21ORF45	1.15781	0.0425464
ANGEL2	1.11897	2.73976e-16		ZNF204	1.60659	0.0431687
FAM101B	-1.55923	2.74525e-16		HIST1H4H	-1.30251	0.0433839
CHIC2	-1.50078	2.82504e-16		SSB	2.29287	0.0433839
CCNK	-1.14435	2.83034e-16		SEMA7A	1.92812	0.0436822
MTCH1	-1.20444	2.84034e-16		LOC652168	3.07557	0.0437244
ZMIZ1	-1.12623	2.86366e-16		CXCL17	1.44765	0.0437244
TOPORS	1.58229	2.86366e-16		LOC728127	-2.20097	0.0438049
RPL35P5	-1.90496	2.8917e-16		HIST1H4B	-4.20424	0.0438756
MLLT1	-1.1057	2.94246e-16		LOC728005	1.83411	0.0438756
RASA1	1.30041	2.97329e-16		RP2	-1.45423	0.0438756
TGFBR1	1.37215	3.05163e-16		CILP	2.93356	0.0440582
MRPL34	-1.47377	3.05464e-16		GCC2	2.96177	0.0440683
BBS1	-1.0322	3.05464e-16		HS.130424	-1.57038	0.0440683
DDX6	1.06224	3.07425e-16		CMPK2	-4.1911	0.0440902
ELOVL1	-1.79534	3.08777e-16		MAP7D3	2.15829	0.0443614
ESAM	-2.01979	3.1145e-16		LOC647859	-1.36422	0.0444142
GPR89A	1.05647	3.11715e-16		GCAT	1.48416	0.0448016
PHF20L1	1.41654	3.13778e-16		C6ORF150	-3.42913	0.044808
FANCM	1.76924	3.13878e-16		LOC648099	1.01105	0.0448676
ATAD2	1.68192	3.14662e-16		TUFT1	-1.53953	0.0452957
FAH	-1.18798	3.22221e-16		LOC730130	3.68092	0.0452957
RANBP6	1.41845	3.23659e-16		TCEA1	-1.01033	0.0452957
RNU6-522P	3.15154	3.26077e-16		POF1B	2.59891	0.0452957
KATNAL1	1.3836	3.32588e-16		CCT5	1.07501	0.0452957
EXOSC4	-1.46174	3.42909e-16		FANCI	1.39862	0.0452957
ZNF761	1.13217	3.45798e-16		HLXB9	3.32046	0.0452957
TOP2A	1.8203	3.47819e-16		HS.563189	3.4777	0.0452957
PCNP	1.1998	3.53663e-16		HS.254006	1.2551	0.0452957
RARA	-1.50679	3.57263e-16		C11ORF67	-1.18864	0.0452957
COG2	1.43813	3.6047e-16		ABCC6	-1.26083	0.0452957
ATP6V1A	1.47501	3.62008e-16		AKT1S1	1.53412	0.0455354
DCLK1	2.04246	3.63158e-16		KLHL13	1.84984	0.0455354
PARP11	1.29819	3.63199e-16		HS.151158	-2.68684	0.0456583
SNRPA1	1.59939	3.65686e-16		LOC149620	-6.00303	0.0458697
ABI3	-1.07728	3.65923e-16		TMEM16F	-1.17162	0.0460303
IPO8	1.58042	3.76515e-16		MYST4	1.07387	0.0460303
MAPK3	-1.43002	3.79863e-16		MAPKBP1	1.36922	0.0460303
TTC39B	1.63101	3.83324e-16		C9ORF62	1.0418	0.0460618
ABHD14A	-1.72852	3.83913e-16		HS.578581	-4.33825	0.0460618
KPNB1	1.6373	3.85638e-16		ANKH	-3.13467	0.0461534
PS1TP4	1.19637	3.93857e-16		SLC19A1	-1.22051	0.0461534
CEP44	1.66986	3.95823e-16		LOC649897	1.10593	0.0462416
ZNF711	1.78511	4.02469e-16		ZNF271	1.17211	0.0463019
CUL4B	1.29417	4.04608e-16		HS.552874	-2.64375	0.0472402
FIGNL1	1.90824	4.08389e-16		LOC643365	3.31953	0.0473812
SCARNA12	-1.73348	4.11055e-16		POLR1B	1.17731	0.0473812
RNF26	-1.48489	4.18306e-16		ZNF227	1.07491	0.0473812
CYGB	-1.31453	4.18313e-16		SPATA20	1.09811	0.0473812
MAP1LC3A	-1.16393	4.26901e-16		MPP2	2.34509	0.0473812
SNORD116-8	-1.71117	4.31977e-16		LOC646106	3.22764	0.0474425
USO1	1.55263	4.41404e-16		HS.544494	3.49573	0.0474557
SLC18B1	1.55337	4.43853e-16		BEX4	-1.16989	0.0475581
ODF2L	2.15654	4.51919e-16		ZNF184	1.67955	0.0477839
SLC36A4	1.55092	4.67852e-16		HS.537478	1.27109	0.0479007
SLC39A13	-1.40067	4.67852e-16		ZNF75A	1.17571	0.0479007
NELFB	-1.27436	4.6901e-16		HS.563567	-3.33926	0.0480355
NIPBL	1.68701	4.71768e-16		RSPO3	2.30083	0.0480355
CHD9	1.56705	4.71827e-16		HS.505676	1.62127	0.0480473
SEMA3A	1.89698	4.71827e-16		PGS1	-1.09291	0.0482094
FAM167A	-1.54294	4.7818e-16		AQP5	2.45433	0.0482845
MRPS9	1.12425	4.81004e-16		HS.515946	1.68812	0.0482845
PRMT3	1.10635	4.84016e-16		TBPL2	1.27775	0.0482845
MPI	-1.02515	4.97082e-16		NAGA	-1.04741	0.0482845
SLC25A28	-1.01328	4.97903e-16		KCNF1	2.37664	0.0482845
FASTKD1	1.63091	5.03089e-16		HS.129330	-1.45405	0.0485123
WRN	1.24669	5.03821e-16		NOS3	-1.46041	0.0485581
GAPVD1	1.34762	5.11897e-16		FAM126B	-1.40796	0.0486563
GPATCH2	1.09851	5.21816e-16		LOC648453	-4.99075	0.0486563
STRBP	2.29156	5.26085e-16		PLOD2	1.32192	0.0486563
KIF5B	1.55568	5.30535e-16		LIG4	1.57815	0.0487806
SRSF1	1.1318	5.3276e-16		HS.527198	3.59658	0.0487806
GNL2	1.73828	5.37622e-16		CLN8	-1.39166	0.048857
ROMO1	-1.75741	5.38278e-16		TMEM100	-3.67874	0.048857
ACBD6	1.00482	5.41862e-16		ZNF540	2.40796	0.048857
BROX	1.28879	5.42054e-16		LRIG2	-1.07297	0.0489086
ZNF594	1.83994	5.42248e-16		HS.538157	-3.21882	0.0490807
RNU6-807P	1.93206	5.48511e-16		OPN3	-1.95247	0.0491424
EVI5	1.30364	5.4874e-16		OGT	-1.70379	0.0491485
KDM4C	1.23741	5.66138e-16		HS.554213	-1.53451	0.0491485
GK5	1.02646	5.72967e-16		ERCC5	1.024	0.0491872
TFB1M	1.16592	5.72967e-16		ECHDC3	-1.00699	0.0492649
TMEM50A	-1.13508	5.7674e-16		TMED3	1.01536	0.0492649
ALYREF	-1.25057	5.7674e-16		HS.163752	-1.4115	0.0493069
OAT	1.43255	5.7674e-16		FAM89A	-1.30487	0.0493069
PYROXD1	1.80257	5.92119e-16		UTY	1.03958	0.0493136
SYNCRIP	1.01611	6.01026e-16		HS.542949	-2.98169	0.0493136
C1GALT1C1	1.4206	6.01379e-16		RSF1	1.82354	0.0493136
HIST2H2BA	-1.45494	6.05332e-16		TNFRSF10B	1.26944	0.0493816
PACS1	-1.05666	6.05467e-16		HERC2P2	2.55725	0.0494551
CEP97	1.93735	6.13226e-16		ZNF555	1.50486	0.0495787
LMAN2	-1.99475	6.13226e-16		LOC493869	1.81655	0.0495787
IFI27L2	-1.28804	6.13456e-16		LOC728518	1.6131	0.0495787
SRPK2	1.43697	6.20142e-16		EPC1	1.09091	0.0495787
PAPSS1	1.29688	6.21012e-16		MMP11	2.60475	0.0496276
EDEM3	1.43334	6.21866e-16		ZNF433	1.10688	0.0496586
KNOP1	1.27585	6.22683e-16		HS.525922	1.34425	0.0496586
PPIG	1.46933	6.2769e-16		FAM44A	4.39697	0.0496723
SSX2IP	1.55494	6.2842e-16		FCGR3B	-2.87746	0.0497375
PSMA4	1.11989	6.3384e-16		RASSF9	2.09485	0.0497431
MDH1	1.30908	6.376e-16		C10ORF128	-1.29285	0.0498635
PLEKHM2	-1.02706	6.4246e-16
C21orf91	1.31087	6.44624e-16
MRS2	1.07179	6.45049e-16
RAD17	1.54848	6.45844e-16
ETAA1	1.48268	6.47655e-16
C2orf43	1.37169	6.49261e-16
SEPN1	-1.13834	6.52194e-16
GCLC	1.95598	6.53969e-16
GLS	1.35021	6.64115e-16
C17orf49	-1.4513	6.64435e-16
UBR5	1.6559	6.79146e-16
PSMB6	-1.94038	6.79162e-16
PSMC6	1.17825	6.81256e-16
PPP1R11	-1.30942	6.8135e-16
GATA6	-1.14216	6.8135e-16
XRN2	1.46038	6.82528e-16
PWP1	1.42065	6.82528e-16
HBP1	1.49998	6.84449e-16
ACSL3	1.54203	6.92136e-16
MAD2L1	1.4613	6.94876e-16
MIOS	1.27566	6.98641e-16
PDIK1L	1.06622	7.00682e-16
ZNF701	2.18014	7.00682e-16
AP4E1	1.16917	7.03039e-16
IMPA1	1.53748	7.06256e-16
CHPT1	-1.4386	7.09092e-16
CHUK	1.42515	7.14266e-16
HEATR3	1.06279	7.22945e-16
CDK2AP1	-1.21517	7.42486e-16
CYLD	1.56434	7.45371e-16
UCHL3	1.04987	7.45371e-16
RNU6-341P	1.50268	7.48774e-16
ABCA11P	1.52453	7.61324e-16
MATR3	1.22913	7.67855e-16
CREB3	-1.1224	7.91799e-16
TPGS2	-1.0239	8.00203e-16
TP53BP1	1.48425	8.0497e-16
PPP1R21	1.0892	8.04991e-16
CCDC171	1.6654	8.0553e-16
STARD10	-1.50686	8.21116e-16
MDN1	1.3158	8.27655e-16
C1QC	-1.7357	8.32518e-16
CEP162	2.04102	8.72985e-16
CHEK1	1.45105	8.82987e-16
RAP1B	1.07253	8.89997e-16
EFEMP2	-1.58357	8.92094e-16
TBK1	1.31068	8.93418e-16
ZNF852	1.15373	8.98252e-16
CASP8AP2	1.07987	9.09834e-16
HSPA9	1.78553	9.34005e-16
YTHDC2	1.04135	9.5175e-16
GABBR1	-1.04441	9.5175e-16
NDRG4	-1.90482	9.56504e-16
CDH13	-1.59229	9.58329e-16
DOCK7	1.20633	9.795e-16
NBEAL2	-1.01776	9.90622e-16
NSRP1	1.71794	9.99049e-16
RNU1-59P	-2.63112	1.00521e-15
TAOK1	1.5541	1.00657e-15
SRP54	1.13341	1.01003e-15
ARHGAP42	1.59165	1.01925e-15
CBWD5	1.30618	1.02458e-15
LST1	-1.70622	1.02581e-15
CDC5L	1.42205	1.09171e-15
SNORA52	-1.56508	1.09355e-15
CHD8	1.30892	1.09714e-15
SLC8A1	1.3934	1.11131e-15
ZNF83	1.89453	1.12527e-15
LMF1	-1.16939	1.14406e-15
PCNA	1.14815	1.1557e-15
CROT	1.81527	1.16306e-15
SMIM19	-1.0703	1.19473e-15
WDR11	1.38595	1.19989e-15
MTSS1L	-1.27026	1.19989e-15
CCDC132	1.37691	1.20209e-15
DIO2	1.65164	1.20828e-15
ZNF518A	1.68171	1.21571e-15
BCL7B	-1.03784	1.21643e-15
CSDE1	1.64456	1.23214e-15
UTP3	1.67084	1.23835e-15
STRN4	-1.09808	1.27498e-15
CCDC25	1.37536	1.27854e-15
TNFSF13	-1.10156	1.28711e-15
USP8	1.49842	1.29107e-15
SSBP1	1.15582	1.3066e-15
HIST1H4C	-1.98017	1.3066e-15
PTBP2	1.19869	1.3066e-15
SNORD116-5	-1.77459	1.31189e-15
ANKRD10	1.00732	1.3178e-15
FAM213A	1.46409	1.32866e-15
EFR3A	1.01571	1.34001e-15
TRPM7	1.13194	1.35506e-15
SLFN12	1.64806	1.35685e-15
CLEC2D	1.86356	1.36952e-15
SLC25A38	-1.06117	1.41615e-15
CYB5R3	-1.25072	1.42406e-15
RBMS1P1	-1.52034	1.42474e-15
PCTP	-1.25775	1.42603e-15
MKLN1	1.55336	1.43409e-15
TMEM204	-2.17517	1.43802e-15
ACVRL1	-1.89253	1.45222e-15
CRBN	1.27821	1.45946e-15
COX8A	-2.07346	1.46999e-15
SLC25A6P2	-1.75374	1.47121e-15
ANKRD36B	1.83361	1.52376e-15
FRA10AC1	1.70515	1.52943e-15
SUSD2	-2.40139	1.53085e-15
ZNF124	1.16469	1.53112e-15
CEP135	1.34127	1.55582e-15
BLVRA	1.27583	1.62192e-15
NUPR1	-1.28243	1.62323e-15
ZNF112	1.48835	1.65907e-15
PHIP	1.78567	1.65907e-15
TMEM160	-1.48939	1.67427e-15
FGF7	2.28874	1.68688e-15
SLC35F6	-1.04221	1.70149e-15
BCL2L15	1.45237	1.70149e-15
TIGD2	1.64893	1.7022e-15
NBN	1.42378	1.70425e-15
ATM	1.71908	1.70425e-15
C9orf37	-1.23506	1.70679e-15
PILRA	-1.43169	1.70679e-15
RIOK3	1.32659	1.7104e-15
CEP63	1.32076	1.71514e-15
SUCLG2	1.22478	1.71872e-15
PLEKHA3	1.04227	1.72714e-15
DHX57	1.28211	1.73529e-15
OLFM2	-1.68565	1.74213e-15
TTC14	1.43771	1.76676e-15
POSTN	3.48296	1.76676e-15
CHD1	2.0839	1.76676e-15
SNORD31	1.46365	1.8039e-15
DST	1.91467	1.83804e-15
SPTLC1	1.32038	1.84396e-15
HMCN1	1.9054	1.87645e-15
FNDC3A	1.40887	1.87955e-15
PDLIM2	-1.27792	1.88646e-15
WDR89	1.03479	1.92224e-15
UEVLD	1.15678	1.92224e-15
TDP2	1.15063	1.92503e-15
CIR1	1.57977	1.96314e-15
C17orf85	1.0344	1.98565e-15
ZNF160	1.32879	1.99373e-15
SUCO	1.21055	1.99373e-15
ASB6	-1.0741	2.02834e-15
SNORD59B	1.29428	2.05267e-15
FAM91A1	1.33003	2.05522e-15
RAB20	-1.26235	2.05522e-15
FAM214A	1.49165	2.07038e-15
CLN6	-1.40118	2.09098e-15
DNAJC21	1.6171	2.09098e-15
SPARCL1	1.99987	2.11087e-15
TMEM9B	-1.17856	2.11173e-15
HAUS2	-1.40236	2.13337e-15
MCOLN1	-1.16601	2.23399e-15
KIFAP3	1.0368	2.24042e-15
KNTC1	1.69669	2.27041e-15
TRAPPC11	1.30451	2.2908e-15
ENG	-1.56933	2.2988e-15
TRMT11	1.07139	2.30961e-15
ZFP62	1.63868	2.33739e-15
CST3	-1.4048	2.33739e-15
FRK	1.72249	2.37073e-15
ZNF512	1.22177	2.37397e-15
IFT80	1.26345	2.39924e-15
ZNF267	1.83709	2.39924e-15
KIAA1279	1.27097	2.43729e-15
C19orf66	-1.03926	2.47334e-15
ECT2	1.81657	2.4738e-15
FAM102A	-1.09415	2.47992e-15
SPRED2	-1.19708	2.50087e-15
SEC31A	1.05652	2.51966e-15
C14orf28	1.58706	2.53088e-15
GSKIP	1.31838	2.58709e-15
SCFD1	1.14335	2.60629e-15
ARID4B	1.24594	2.63929e-15
PGM2L1	1.96402	2.66401e-15
NDRG1	-1.08919	2.68695e-15
HDDC3	-1.06673	2.68735e-15
PPP1R13L	-1.0011	2.69607e-15
PTCD3	1.13947	2.71429e-15
NSMCE2	1.10288	2.71429e-15
HNRNPDL	1.02155	2.74682e-15
SACS	1.61877	2.7675e-15
JAK2	1.59125	2.77311e-15
KIF13B	1.07022	2.7883e-15
ZNF146	1.45284	2.79046e-15
AASDH	1.20577	2.79716e-15
CEP57L1	1.66837	2.80106e-15
MELK	1.42141	2.82518e-15
BRD7	1.0722	2.83833e-15
ATN1	-1.13141	2.84698e-15
MTHFD1	1.23816	2.86144e-15
INTS10	1.23206	2.90412e-15
CASKIN2	-1.26138	2.90956e-15
SLC9A1	-1.28659	2.91599e-15
LOC100131826	2.09353	2.92224e-15
MRPS2	-1.11646	2.94658e-15
CEP350	1.41509	2.9922e-15
MAP3K5	1.0428	3.00722e-15
ZNF143	1.20248	3.0782e-15
LMNB1	1.35578	3.12286e-15
ZRANB1	1.25113	3.24145e-15
KIAA0020	2.11144	3.25247e-15
RNU6-661P	1.51232	3.30423e-15
PIGQ	-1.31054	3.31456e-15
HNRNPA3P3	1.21019	3.34376e-15
ARFGEF2	1.39843	3.36112e-15
RNU4ATAC13P	-1.16117	3.3926e-15
PSMA2	-1.00667	3.4023e-15
HLTF	1.67925	3.40986e-15
CDC37L1	1.43878	3.43376e-15
FGF7P2	2.34045	3.43785e-15
THRA	-1.2855	3.44697e-15
CRNKL1	1.0029	3.49271e-15
LRP4	-1.43081	3.49477e-15
SHPRH	1.50971	3.52634e-15
ANKRD13C	1.00769	3.58344e-15
CMC2	-1.1721	3.62571e-15
SMIM15	1.03458	3.63454e-15
SNORA24	-1.74162	3.66742e-15
CAV1	-2.17328	3.6907e-15
ZNF780A	1.65993	3.69919e-15
RCN2	1.25551	3.70265e-15
RIOK1	1.62817	3.7507e-15
PIN1	-1.06461	3.7507e-15
GNG10	-1.19768	3.75414e-15
RNA5SP85	-1.73541	3.76924e-15
KIAA1429	1.13545	3.82412e-15
RPS2P4	-1.30888	3.97291e-15
CEBPB	-1.48201	3.97291e-15
DMTF1	1.50417	3.97812e-15
AP1M1	-1.00877	3.9954e-15
ALG11	1.60916	4.01393e-15
CDC42SE2	1.164	4.01393e-15
MKNK2	-1.40608	4.05063e-15
PRSS8	-2.10845	4.05323e-15
ADAT2	1.22818	4.07233e-15
SULF1	2.08024	4.16822e-15
COL14A1	2.39558	4.16822e-15
FAM69B	-1.23813	4.21117e-15
ATL3	1.05194	4.21117e-15
UPF3B	1.23314	4.22388e-15
ZNF644	1.07978	4.22444e-15
HNRNPH3	1.34044	4.37465e-15
LHFP	-1.55749	4.38809e-15
TPRA1	-1.17232	4.43476e-15
ZNF667-AS1	-1.62299	4.48927e-15
PIK3CB	1.25474	4.58534e-15
RAB27A	1.49609	4.59105e-15
PXMP2	-1.14467	4.60651e-15
PHKB	1.27464	4.60651e-15
UXT	-1.88685	4.62682e-15
TEAD4	-1.05992	4.66606e-15
HTRA2	-1.14518	4.67392e-15
EEA1	1.73581	4.68687e-15
PKN2	1.26228	4.70879e-15
RN7SKP80	-2.31744	4.70923e-15
PGP	-1.23907	4.73384e-15
STXBP4	1.19757	4.80783e-15
ZNF559	1.43475	4.91601e-15
PSIP1	1.28597	4.9447e-15
SMAGP	-1.14031	4.9447e-15
HMGB1P1	1.0755	4.94871e-15
PEBP4	-3.4442	4.95921e-15
NOL8	1.48282	4.95921e-15
PORCN	-1.14362	4.97256e-15
RIOK2	1.55436	4.99279e-15
MYO1E	1.27066	4.99564e-15
NFE2L2	1.0874	5.02404e-15
ZNF33A	1.38724	5.06203e-15
DHRS7B	-1.05825	5.0982e-15
GUSBP11	-1.08627	5.16874e-15
BCL3	-1.84957	5.19206e-15
C11orf71	-1.31757	5.23665e-15
CNNM4	-1.08479	5.24896e-15
RBM18	1.05805	5.27409e-15
NASP	1.19776	5.37889e-15
CYB5R2	-1.23838	5.40592e-15
ZNF252P	1.8535	5.54773e-15
DCXR	-1.08373	5.55819e-15
RSRC2	1.14384	5.6043e-15
NACC1	-1.01393	5.68482e-15
GPSM2	1.74736	5.70035e-15
NDUFS7	-1.30301	5.72108e-15
NUP133	1.12979	5.72108e-15
IER3	-1.94887	5.72108e-15
PRKCDBP	-1.18984	5.73284e-15
PGAM4	-1.0805	5.81198e-15
HAGH	-1.14269	5.88181e-15
SNORD116-3	-1.49425	5.94128e-15
EMD	-1.55	5.9423e-15
CEP128	2.37407	5.96742e-15
TTF1	1.4345	6.15994e-15
MON2	1.22202	6.23791e-15
ELF1	1.41401	6.25029e-15
C9orf89	-1.20585	6.26381e-15
DDX55	1.08656	6.30751e-15
NUDCD1	1.54827	6.32313e-15
ARHGAP11A	2.10381	6.32313e-15
SNORD116-26	-2.27691	6.37521e-15
RHOQ	1.20888	6.38231e-15
ZC3H8	1.19032	6.38516e-15
C7orf25	1.2741	6.40617e-15
MAP4K4	1.08207	6.47504e-15
NRD1	1.32623	6.47504e-15
CPNE2	-1.34131	6.47504e-15
KIN	1.37999	6.52881e-15
RNVU1-10	-2.02559	6.59399e-15
WISP2	-1.40495	6.60943e-15
RNA5SP132	-1.43663	6.62802e-15
CCT4	1.0941	6.6374e-15
FAM177A1	1.65202	6.66682e-15
LSM3	-1.71063	6.69151e-15
MDM2	1.28257	6.74323e-15
HIST1H4E	-1.72788	6.77748e-15
FAM98A	1.49868	6.83382e-15
ZW10	1.23045	6.85186e-15
ALKBH8	1.48088	6.85186e-15
DDTL	-1.34251	6.89405e-15
EPHX1	-1.15323	6.92696e-15
RPS6KC1	1.17165	6.9292e-15
UBE2Q2P2	1.43028	6.97309e-15
GPSM3	-1.05935	6.97309e-15
SOCS5	1.15432	7.03856e-15
CCT8	1.17094	7.06931e-15
NIN	1.26189	7.10461e-15
STK4	1.27443	7.17062e-15
NSF	1.71875	7.17062e-15
PHTF2	1.13748	7.18158e-15
RSPRY1	1.09804	7.1944e-15
MYL12B	-1.03907	7.19521e-15
MIEN1	-1.20066	7.36833e-15
MMS22L	1.32832	7.5173e-15
TMEM147	-2.32013	7.57362e-15
ATP5EP2	-1.52004	7.60792e-15
LY96	-2.22912	7.63345e-15
HPN	-1.13212	7.66914e-15
HYAL1	-1.54212	7.68253e-15
TXNL4A	-1.41742	7.68384e-15
OXR1	1.63029	7.72281e-15
ANKMY2	1.16869	7.72315e-15
UGGT1	1.35606	7.72349e-15
TIMM21	1.19194	7.72821e-15
PGAP2	-1.62945	7.82766e-15
DYNC2H1	2.59205	7.84162e-15
VEZT	1.45621	7.88319e-15
CASD1	1.29178	7.91512e-15
UNC5B	-1.15226	7.99135e-15
JKAMP	1.01076	7.99262e-15
LTBR	-1.02936	8.01988e-15
SNORD48	-1.74584	8.14122e-15
ANAPC4	1.18921	8.16266e-15
TOPBP1	1.38294	8.23535e-15
ZNF350	1.38741	8.23573e-15
ZDHHC3	-1.02391	8.27137e-15
RMI1	1.36054	8.3212e-15
DOCK6	-1.29314	8.39639e-15
RARS	1.1665	8.41009e-15
FUT8	1.76028	8.4845e-15
ZFP36	-1.89208	8.62043e-15
CLK1	1.37389	8.71536e-15
ARFGEF1	1.16699	8.71656e-15
PNISR	1.85691	8.7232e-15
LSM3P3	-1.11817	8.7759e-15
RNU4-51P	2.22207	8.79316e-15
GPAA1	-1.49804	8.89404e-15
TIE1	-1.38043	8.89404e-15
ASNSD1	1.09839	9.00487e-15
RAB17	-1.24828	9.2147e-15
RABGAP1	1.19181	9.25696e-15
SHANK3	-1.11982	9.26239e-15
DNAJB4	1.69275	9.36915e-15
SLC25A12	1.18768	9.45095e-15
PSMC5	1.48734	9.46521e-15
RPAP3	1.59563	9.55015e-15
DHPS	-1.15831	9.5823e-15
PRPF18	1.25458	9.63557e-15
IL2RB	-1.68113	9.68053e-15
ANGPTL4	-2.32195	9.70046e-15
DNPEP	-1.02802	9.75349e-15
ELP3	1.0002	9.85075e-15
HOOK1	2.11147	9.86186e-15
CA4	-1.79412	9.86186e-15
ZFPL1	-1.06028	9.8628e-15
NAA15	1.64911	9.9274e-15
NAPG	1.48831	9.93648e-15
BOD1L1	1.69318	1.00265e-14
UBLCP1	1.21463	1.02827e-14
MRGBP	-1.03493	1.02827e-14
ZNF721	1.89099	1.03048e-14
RN7SKP269	-1.38724	1.03884e-14
KIAA1468	1.22862	1.04346e-14
CUL3	1.05709	1.04522e-14
LINC00472	-1.75195	1.05241e-14
LRP10	-1.23755	1.05628e-14
NKD1	-1.11568	1.06082e-14
RALGPS2	2.11222	1.06476e-14
ATP5A1	1.29829	1.07818e-14
SUB1	1.03795	1.07818e-14
THRAP3	1.14986	1.083e-14
FRMD6	1.23553	1.11553e-14
PNMA1	1.12161	1.12516e-14
GPR157	-1.08921	1.12516e-14
CPSF3	1.03256	1.12516e-14
SNX13	1.30705	1.12537e-14
IARS	1.64874	1.12621e-14
SLC16A7	1.50301	1.12922e-14
TXNRD1	1.69921	1.13e-14
RN7SKP246	-2.10918	1.13963e-14
FBN1	2.38455	1.13966e-14
ADCY4	-1.51988	1.14634e-14
DMD	1.477	1.16305e-14
JMJD8	-1.39108	1.16409e-14
PCNXL4	1.22846	1.16545e-14
NDUFA12	-1.09122	1.17741e-14
VEGFA	-1.44852	1.18429e-14
BMS1P5	1.28608	1.18496e-14
TIA1	1.2856	1.18542e-14
REXO2	1.18908	1.18542e-14
CD2AP	1.36447	1.19251e-14
MAPK4	-1.17556	1.20505e-14
NPAT	1.28325	1.20806e-14
INPP5K	-1.02511	1.21846e-14
TMEM104	-1.10599	1.22689e-14
CDK5RAP2	1.33699	1.22749e-14
CEP120	1.18815	1.23522e-14
HSPA5	1.27325	1.24269e-14
CADPS2	1.40205	1.25252e-14
KIF11	1.59795	1.25252e-14
SNX12	-1.04848	1.25708e-14
NDRG2	-1.45366	1.25916e-14
UNC13D	-1.45827	1.27029e-14
ALOX5AP	-1.94649	1.27029e-14
BIRC3	2.5901	1.28199e-14
DOK4	-1.56205	1.286e-14
ADI1	-1.11523	1.28847e-14
KIF2A	1.27678	1.3146e-14
SMC4	1.92256	1.31766e-14
CENPC	1.37096	1.33153e-14
RNF126	-1.15695	1.34075e-14
ARMC8	1.36934	1.34075e-14
PRUNE	-1.14329	1.34209e-14
MDM1	1.44818	1.35071e-14
AFTPH	1.09615	1.37814e-14
OR7E162P	-1.14258	1.37894e-14
PLAGL2	-1.03575	1.38304e-14
LAMA2	2.09129	1.39432e-14
ZNF706	1.05877	1.39917e-14
MGAT3	-1.26112	1.4008e-14
STT3B	1.38314	1.4394e-14
MRPL21	-1.55573	1.44329e-14
SERTM1	-1.52342	1.46822e-14
DNAJC13	1.68585	1.49842e-14
RNU6-912P	-1.10108	1.50246e-14
BRWD3	1.11263	1.50439e-14
SEMA5A	-1.56108	1.50867e-14
MPHOSPH9	1.28606	1.51938e-14
FAM149B1	1.17106	1.52098e-14
FAN1	1.17068	1.52797e-14
CASZ1	-1.3606	1.53416e-14
MTM1	1.42071	1.5453e-14
ATG4A	1.35179	1.55025e-14
SLC25A6	-1.48802	1.55025e-14
ZNF131	1.1202	1.55345e-14
SERBP1	1.47852	1.56075e-14
CLASP2	1.23807	1.56075e-14
ARL13B	1.34254	1.56423e-14
ZNF326	1.18417	1.56423e-14
DPH5	1.19524	1.56639e-14
FH	1.14031	1.5697e-14
SPTY2D1	1.20381	1.58526e-14
ZBTB41	1.487	1.59377e-14
CAMK2N1	-1.34846	1.61296e-14
ZGRF1	1.26399	1.64087e-14
FBL	-1.12896	1.66814e-14
MPDZ	1.77163	1.66996e-14
STAG2	1.32063	1.66998e-14
SPI1	-1.39387	1.71385e-14
RN7SKP22	-1.06447	1.71385e-14
PSMD1	1.51264	1.7165e-14
DPP7	-1.36943	1.71893e-14
COX6A1	-1.88009	1.73349e-14
CEP57	1.34241	1.73755e-14
LOC102725194	1.2382	1.75399e-14
KIAA1432	1.48778	1.7928e-14
TGS1	1.00155	1.79839e-14
SMG1P1	1.20591	1.82242e-14
RAPGEF6	1.28801	1.82242e-14
PPWD1	1.33647	1.82922e-14
TBC1D15	1.2049	1.83244e-14
MST4	1.33401	1.8441e-14
PPID	1.46109	1.85059e-14
ZNF616	1.31847	1.87117e-14
PDS5B	1.26371	1.87562e-14
FOCAD	1.2674	1.89472e-14
KANK3	-1.01125	1.92603e-14
GPRIN2	-1.02244	1.93181e-14
PAK1	1.18113	1.9359e-14
UPF3A	1.07826	1.94288e-14
RN7SL285P	-1.44238	1.97714e-14
ZNF260	1.59326	1.97714e-14
CCDC28A	1.05053	1.98089e-14
ADAMTS6	1.364	1.98671e-14
FRS3	-1.00601	1.99203e-14
ARL8A	-1.05146	1.99203e-14
EIF2AK2	1.67252	2.00691e-14
CISH	-1.28136	2.04395e-14
SENP7	1.40136	2.05123e-14
C18orf25	1.24873	2.06716e-14
ZFP92	-1.06887	2.06716e-14
ABCA5	1.76752	2.07534e-14
NMUR1	-1.33738	2.08108e-14
PHYHD1	-1.30246	2.08615e-14
HMGN5	1.49582	2.08787e-14
RN7SKP30	-1.62871	2.09162e-14
MGC24103	1.59709	2.15388e-14
TUBA4A	-1.0198	2.16545e-14
CCDC159	-1.00059	2.17993e-14
ZFP30	1.07181	2.17993e-14
CASP3	1.47056	2.18207e-14
C11orf24	-1.17233	2.18637e-14
SESN1	1.21796	2.20713e-14
HIST1H2BH	-1.4713	2.20747e-14
P4HA1	1.52905	2.2305e-14
IL15RA	-1.06533	2.2305e-14
RN7SKP224	-2.18442	2.23999e-14
C1orf85	-1.39111	2.30386e-14
NUDT12	1.79095	2.32186e-14
KIAA1586	1.31798	2.32792e-14
NCK1	1.0623	2.34345e-14
ALS2	1.12806	2.35224e-14
FAM45A	1.0554	2.37491e-14
ZNF468	1.25388	2.37887e-14
VCAN	2.26452	2.40697e-14
SYS1	-1.02335	2.43579e-14
ASUN	1.39887	2.43579e-14
SMC1A	1.13345	2.48871e-14
ABHD17A	-1.21026	2.50566e-14
ZNF700	1.42409	2.51707e-14
DAPK2	-1.59955	2.54131e-14
NAP1L2	1.92311	2.643e-14
ZNF836	1.47719	2.64447e-14
RNVU1-15	-1.48774	2.69965e-14
ZNF573	1.17467	2.69965e-14
RNU6-1241P	-1.45638	2.71569e-14
GTF2E1	1.04834	2.8234e-14
TRIM2	1.86349	2.83764e-14
WBP4	1.40247	2.84642e-14
RDX	1.51895	2.84642e-14
DIS3L	1.37658	2.85718e-14
FUOM	-1.02716	2.89908e-14
NXPE3	1.64292	2.9214e-14
ANKRD50	1.68046	2.93645e-14
SNORA76A	-1.2333	2.95043e-14
POLR1C	1.40469	2.9749e-14
TMEM91	-1.03979	2.99598e-14
GLG1	1.14625	3.09341e-14
RN7SKP163	-1.14356	3.11619e-14
COL5A2	1.89461	3.12075e-14
ADAM10	1.20573	3.12173e-14
ZNF440	1.93396	3.1299e-14
KLHDC3	-1.24896	3.14479e-14
ARL2	-1.65259	3.14633e-14
ETFDH	1.38266	3.17263e-14
SLC48A1	-1.02294	3.19105e-14
TRIM22	1.48524	3.24541e-14
PKIG	-1.17767	3.28262e-14
F10	-1.18739	3.29038e-14
FAM174B	-1.154	3.30111e-14
TAF13	1.50251	3.39863e-14
STARD3NL	-1.13863	3.44448e-14
ZNF136	1.18782	3.44858e-14
PSMC1	1.16676	3.46833e-14
RN7SL37P	1.2127	3.51018e-14
BMPR1A	1.20513	3.51323e-14
GPER1	-1.33122	3.53215e-14
CNTN3	1.85441	3.61093e-14
FADS3	-1.31124	3.61093e-14
CENPV	-1.01775	3.64164e-14
NINJ1	-1.24401	3.65688e-14
MKRN1	1.15245	3.65688e-14
GART	1.25774	3.65753e-14
FCN3	-4.03601	3.69017e-14
HEPH	1.55247	3.71588e-14
SRSF6	1.04305	3.76225e-14
POGLUT1	1.27333	3.82348e-14
TRIM59	1.3552	3.86553e-14
SNORD14C	-1.96987	3.90458e-14
CARS	1.03647	3.92098e-14
L3MBTL3	1.48894	4.01181e-14
RPL35P1	-1.27393	4.0351e-14
ZFX	1.1608	4.05184e-14
DMXL1	1.15958	4.05873e-14
SULT1A2	-1.8294	4.06555e-14
PFN1	-1.43937	4.06919e-14
ICE2	1.07495	4.12324e-14
PHF3	1.76958	4.16049e-14
PEX3	1.05386	4.17708e-14
SNORD82	-1.80769	4.20224e-14
LINC00909	1.22546	4.23699e-14
MIER3	1.1992	4.25408e-14
TSR1	1.24178	4.25421e-14
KDM5B	1.26865	4.26561e-14
RPL18A	-1.45375	4.3084e-14
SOCS6	1.37702	4.31692e-14
BNIP3	-1.07983	4.41216e-14
RRNAD1	-1.01374	4.49155e-14
NET1	1.38616	4.52283e-14
THUMPD3	1.22217	4.55124e-14
CMPK2	-1.12421	4.55881e-14
TRNT1	1.53016	4.56445e-14
RAB3GAP1	1.1946	4.56445e-14
PGAM1	-1.05361	4.56714e-14
ANLN	1.57006	4.60043e-14
BRCA1	1.25636	4.60043e-14
TIMM22	-1.08708	4.60043e-14
ABHD11	-1.06701	4.6171e-14
NME4	-1.20043	4.62596e-14
SESTD1	1.41289	4.65121e-14
ZNF799	1.38692	4.78868e-14
RNU6-1319P	-1.38842	4.82698e-14
GPM6A	-2.29951	4.82852e-14
NEIL1	-1.0061	4.84772e-14
ST8SIA6	-1.93963	4.8643e-14
RASSF9	2.11849	4.88872e-14
SYNE2	1.97441	4.89299e-14
MTBP	1.26479	4.90255e-14
VPS28	-1.42787	4.91923e-14
GFPT1	1.22899	4.95659e-14
PDE6D	-1.08057	4.95659e-14
MYADM	-1.28261	5.06622e-14
DIS3	1.58813	5.07302e-14
KIAA1524	1.44941	5.08679e-14
ZNF525	1.84507	5.15422e-14
CDADC1	1.10918	5.21416e-14
KRR1	1.17756	5.21431e-14
RN7SKP170	-1.00597	5.29132e-14
HIPK3	1.45937	5.29132e-14
C1QB	-1.71947	5.32363e-14
SCAPER	1.467	5.367e-14
ZDHHC1	-1.12517	5.3744e-14
UTRN	1.51915	5.3744e-14
TTF2	1.19963	5.37737e-14
NOTCH4	-1.1249	5.37737e-14
IFI27	-1.95818	5.38397e-14
VPS13B	1.46495	5.40679e-14
RNU6-1053P	-1.19705	5.42703e-14
ST6GALNAC5	-1.65337	5.4456e-14
PGM3	1.88601	5.53741e-14
RN7SKP102	-1.00321	5.60332e-14
MANBA	1.04603	5.64342e-14
ZDHHC24	-1.09795	5.69131e-14
NDUFC2	-1.22324	5.75034e-14
ZNF137P	1.6105	5.89729e-14
POLK	1.53964	6.0408e-14
ATP2A2	1.21356	6.1115e-14
SECTM1	-1.51267	6.19362e-14
PKNOX2	-1.27376	6.19787e-14
CETN3	1.63416	6.19787e-14
SMIM8	1.26414	6.25064e-14
FBXO45	1.05143	6.274e-14
BVES	-1.40397	6.28112e-14
GFM1	1.24573	6.28701e-14
PITPNM2	-1.05441	6.30502e-14
HSBP1	1.07027	6.31676e-14
USPL1	1.43533	6.43284e-14
LARP1B	1.17209	6.47759e-14
GRAP	-1.73128	6.47759e-14
OFD1	1.20686	6.49615e-14
UBR1	1.19058	6.55438e-14
RPS6KA3	1.32194	6.55477e-14
COPS2	1.12233	6.58808e-14
VRK2	1.13176	6.63702e-14
RNF138	1.04594	6.65932e-14
NDUFAF7	1.07313	6.73765e-14
SSH3	-1.03463	6.8076e-14
ALDH7A1	1.35828	6.87315e-14
TMEM258	-2.19824	6.92322e-14
PRKAB1	-1.07487	6.93381e-14
GDF10	-1.23699	7.00679e-14
RNASEL	1.48998	7.03926e-14
ZFAND2A	-1.33655	7.06394e-14
KLHL5	1.18003	7.0973e-14
TMTC3	1.12776	7.13005e-14
SAFB2	1.01716	7.13187e-14
TXN2	-1.14098	7.20517e-14
UACA	1.67625	7.24868e-14
MYSM1	1.27899	7.24934e-14
CAPN7	1.28589	7.33411e-14
LOC642947	-1.19532	7.51881e-14
CEP78	1.06554	7.5649e-14
B4GALT4	1.03626	7.60887e-14
SRF	-1.12559	7.61981e-14
MRPS34	-1.02599	7.63844e-14
DYNC1I2	1.20658	7.64878e-14
NR2F6	-1.15244	7.67212e-14
EFTUD1	1.34994	7.73366e-14
SGSH	-1.04271	7.87963e-14
SNAP29	-1.02207	7.89044e-14
ABCE1	1.54765	7.89044e-14
TMEM175	-1.02923	7.90189e-14
IFT88	1.7075	7.92584e-14
PPP6R3	1.02071	7.96366e-14
MID1IP1	-1.25587	8.03904e-14
DLG1	1.06885	8.0923e-14
CHCHD10	-1.04252	8.0923e-14
JUND	-1.46038	8.13396e-14
SNORD35A	-1.84322	8.20929e-14
VPS26A	1.1043	8.21724e-14
MSH6	1.22163	8.36638e-14
GSTM5	-2.05222	8.45387e-14
MYO6	1.45394	8.47653e-14
ZNF226	1.15079	8.54316e-14
ACADSB	1.62981	8.56071e-14
WDR75	1.3277	8.67046e-14
CAPRIN1	1.05204	8.72833e-14
SCARNA7	1.00724	8.88147e-14
TMEM222	-1.33048	8.94746e-14
EIF2A	1.13546	9.11789e-14
CPAMD8	-1.06941	9.17688e-14
BTBD6	-1.29292	9.2131e-14
SNORD116-25	-1.95175	9.45505e-14
RRM1	1.38529	9.45506e-14
DGAT1	-1.12356	9.47191e-14
C1QTNF2	-1.12378	9.54598e-14
RBL1	1.10022	9.55376e-14
SMCO4	-1.22705	9.60453e-14
LRIG3	1.61082	9.64443e-14
SYNE1	1.58854	9.7559e-14
NRG3	-1.31992	9.79744e-14
CALD1	1.74175	9.83688e-14
FAM179B	1.37985	9.92467e-14
COX4I1	-1.08766	9.96147e-14
ADAM22	1.1883	1.00039e-13
ACE	-1.06754	1.00039e-13
MACC1	2.23642	1.00863e-13
SEL1L	1.83853	1.02215e-13
RNU2-1	-2.09974	1.04334e-13
NRIP1	1.37118	1.07155e-13
KLHDC8B	-1.20125	1.07176e-13
IL13RA2	2.44736	1.08927e-13
SLC25A1	-1.16821	1.09084e-13
CTIF	-1.00542	1.09466e-13
HAUS6	1.5734	1.10406e-13
CD33	-1.26939	1.11965e-13
GPIHBP1	-1.22861	1.12253e-13
NDUFA6	-1.23842	1.14038e-13
PLS1	1.72979	1.14503e-13
RN7SKP227	-1.61869	1.14513e-13
RAD51AP1	1.62102	1.16171e-13
SLC25A11	-1.20474	1.17723e-13
CLPP	-1.06238	1.18917e-13
PNPLA8	1.55099	1.20321e-13
BAIAP2	-1.21021	1.21545e-13
OAZ1	-1.32175	1.23591e-13
RPL39	-1.25432	1.23738e-13
RNU1-42P	-1.2391	1.28034e-13
TMEM125	-1.45335	1.28817e-13
USP15	1.34652	1.29402e-13
LOC101060546	1.85531	1.30163e-13
DEDD2	-1.20556	1.32065e-13
SNORA70F	1.35516	1.32606e-13
CD52	-2.14259	1.34119e-13
TIGD7	1.05617	1.34208e-13
SNAPIN	-1.12737	1.35827e-13
KIAA0232	1.33724	1.36038e-13
THADA	1.30883	1.36138e-13
SSSCA1	-1.02903	1.38336e-13
GDI2	1.09308	1.38766e-13
FCHO2	1.1482	1.3886e-13
UTP20	1.55218	1.39052e-13
FAM102B	1.4405	1.40353e-13
PARP1	1.09488	1.40353e-13
CHN1	1.17646	1.40685e-13
SNORD116-27	-1.68399	1.43424e-13
G3BP1	1.09845	1.45151e-13
DARS2	1.00382	1.45156e-13
CACNA2D1	1.27049	1.48351e-13
TOMM22	-1.16842	1.50539e-13
SDAD1	1.16444	1.5056e-13
ARHGAP5	1.13428	1.5109e-13
BLVRB	-1.32704	1.51516e-13
DUSP8	-1.11163	1.53474e-13
S100A3	-2.22551	1.5374e-13
RNA5SP354	1.67865	1.54827e-13
FURIN	-1.0906	1.55691e-13
MRPL53	-1.37015	1.59032e-13
SDC3	-1.11473	1.60506e-13
UGGT2	1.22731	1.60506e-13
PHF1	-1.0531	1.62296e-13
HOXA6	-1.26018	1.62333e-13
ZNF507	1.25994	1.62875e-13
MERTK	1.65882	1.63498e-13
C22orf46	1.24234	1.66791e-13
TMEM140	-1.53315	1.66791e-13
PYCARD	-1.40485	1.66791e-13
ATP6AP1	-1.30374	1.67891e-13
RN7SL689P	1.22992	1.68445e-13
STXBP1	-1.17892	1.69637e-13
HSP90AB1	1.17156	1.69907e-13
TAF10	-1.00312	1.70211e-13
MIS18BP1	1.49384	1.70325e-13
FPGT	1.22425	1.71626e-13
FAP	2.30795	1.71881e-13
LYAR	1.54767	1.7221e-13
KIAA0753	1.13408	1.74208e-13
TMEM129	-1.08942	1.74851e-13
FAM178A	1.05194	1.75488e-13
PSAT1	1.63408	1.75488e-13
SMAD9	-1.03458	1.76152e-13
PCMTD1	1.08828	1.76245e-13
RNU1-73P	1.52488	1.78515e-13
CPEB4	1.27189	1.81579e-13
PDE1A	1.91235	1.83798e-13
HSPD1	1.53089	1.83813e-13
ZNF461	1.02461	1.84847e-13
ICE1	1.20777	1.84847e-13
ITGA4	1.9373	1.88306e-13
YDJC	-1.06927	1.88834e-13
NUF2	1.45107	1.90329e-13
EIF2S3	1.10097	1.90956e-13
TNPO1	1.20493	1.91387e-13
MTRF1	1.0552	1.91628e-13
EPHA4	1.30757	1.93874e-13
HMGXB4	1.00305	1.95775e-13
GTF2A2	-1.62655	2.01504e-13
CRISPLD1	1.78606	2.02833e-13
G2E3	1.31959	2.04392e-13
HSD17B4	1.28332	2.05113e-13
SMC5	1.37254	2.06598e-13
CENPJ	1.5997	2.06887e-13
RNA5SP51	1.6974	2.07752e-13
TMX2	-1.01502	2.08025e-13
PSTPIP2	1.32562	2.08685e-13
SIGIRR	-1.28108	2.11774e-13
CKS2	-2.00156	2.11972e-13
DDX21	2.22469	2.1471e-13
TMEM256	-1.62087	2.14902e-13
POT1	1.04041	2.15242e-13
RNA5SP479	1.26254	2.16245e-13
IPO11	1.31955	2.16386e-13
KIF23	1.50849	2.16806e-13
FSTL3	-1.74143	2.20781e-13
CHL1	2.3167	2.25032e-13
ZNF470	1.34452	2.2509e-13
PAXBP1	1.1246	2.2512e-13
TIMM8B	-1.19663	2.26419e-13
PAPOLA	1.02295	2.27974e-13
BOK	-1.02076	2.28111e-13
HCLS1	1.23416	2.28111e-13
RALBP1	1.00221	2.28956e-13
C1orf210	-1.34681	2.31081e-13
FSTL1	1.38811	2.3344e-13
PRPF4	1.15082	2.33721e-13
WDR3	1.66886	2.35539e-13
GGTLC1	-1.5895	2.41582e-13
MTERF1	1.12109	2.44568e-13
HIST1H4L	-1.51076	2.45844e-13
ACY1	-1.1001	2.50329e-13
ADD3	1.4046	2.53908e-13
ADAM15	-1.01365	2.55027e-13
ATP6V0E1	-1.22946	2.55027e-13
KLHL2	1.25711	2.59727e-13
MAP2K6	1.20446	2.63645e-13
IDUA	-1.04045	2.66897e-13
THOC2	1.57285	2.67015e-13
EXOC4	1.21473	2.71602e-13
ATP5SL	-1.04409	2.71994e-13
CCP110	2.04049	2.72358e-13
PREPL	1.22676	2.73301e-13
LMAN1	1.2045	2.77272e-13
MGME1	1.26067	2.79846e-13
MKKS	1.22542	2.80308e-13
PSME2	-1.15287	2.82104e-13
MAP3K2	1.01551	2.8482e-13
ARRB2	-1.21286	2.86539e-13
HSP90AA2	1.81817	2.88086e-13
NAPRT	-1.03671	2.9011e-13
SUZ12	1.02206	2.92099e-13
SPOPL	1.15318	2.96176e-13
TAF1B	1.08332	2.96915e-13
RWDD2A	1.04078	2.97169e-13
ADRM1	-1.13326	2.99935e-13
ZNF320	1.33622	3.00263e-13
XRN1	1.41911	3.00263e-13
MT-TS1	1.65858	3.02798e-13
SETD7	1.18655	3.03034e-13
RPS20P14	-1.25377	3.0449e-13
MCM8	1.217	3.05488e-13
GNL3	1.66357	3.09267e-13
MIR224	1.94916	3.10246e-13
STRADB	-1.13493	3.12997e-13
ZNF14	1.39672	3.14015e-13
REV3L	1.20739	3.15429e-13
FTH1P5	-1.04188	3.15502e-13
ZNF443	1.78159	3.15766e-13
TYROBP	-1.69755	3.15914e-13
PPP1R15A	-1.26346	3.16982e-13
PRC1	1.09231	3.16993e-13
RASSF3	-1.14099	3.21005e-13
GGT3P	-1.11611	3.22003e-13
ZDBF2	1.6568	3.23004e-13
NDUFB11	-1.38133	3.25e-13
MAP4K2	-1.21501	3.34857e-13
PEAR1	-1.14537	3.39952e-13
RAD51B	1.04897	3.41808e-13
BCAR1	-1.08459	3.41835e-13
HEATR1	1.62549	3.44376e-13
THUMPD2	1.06831	3.48301e-13
SNRPN	1.02943	3.48455e-13
TRAF5	1.36839	3.53751e-13
FN3K	-1.0954	3.53751e-13
ADAP1	-1.02868	3.56204e-13
ASPM	1.39344	3.56487e-13
KIF20B	1.60073	3.58524e-13
NSUN6	1.16906	3.64259e-13
TCEAL4	1.18029	3.66647e-13
SMG1	1.19648	3.67431e-13
ORAI3	-1.07796	3.71447e-13
C1DP2	1.33688	3.7549e-13
KCNIP1	-1.392	3.78382e-13
SNORA71A	-1.48622	3.79587e-13
ELP2	1.15499	3.84673e-13
[truncated: 1,534 more rows]

## Sheet: Table S2
Table S2. Targets of AM and RPR
Component	Target
Lactiflorin	LGALS3
Lactiflorin	LGALS9
Lactiflorin	ABCB1
Lactiflorin	ADORA2A
Lactiflorin	PTAFR
Lactiflorin	SLC29A1
Lactiflorin	PPM1A
Lactiflorin	IRAK4
Lactiflorin	SLC6A3
Lactiflorin	ADORA3
Lactiflorin	ADK
Lactiflorin	VEGFA
Lactiflorin	FGF1
Lactiflorin	FGF2
Lactiflorin	HSPA5
Lactiflorin	ADORA2B
Lactiflorin	GAPDH
Lactiflorin	P2RY12
Lactiflorin	HSPA8
Lactiflorin	LGALS7
Lactiflorin	SLC28A2
Lactiflorin	HSP90AA1
Lactiflorin	DNMT1
Lactiflorin	PDE5A
Lactiflorin	EGFR
Lactiflorin	MME
Lactiflorin	ECE1
Lactiflorin	SSTR4
Lactiflorin	SSTR1
Lactiflorin	MAP2K1
Lactiflorin	OGA
Lactiflorin	UPP1
Lactiflorin	TK2
Lactiflorin	F3
Lactiflorin	CASP3
Lactiflorin	CASP6
Lactiflorin	CASP7
Lactiflorin	CASP8
Lactiflorin	CASP1
Lactiflorin	PFKFB3
Lactiflorin	GBA
Lactiflorin	PYGL
Lactiflorin	P2RX3
Lactiflorin	ADRA2A
Lactiflorin	ADRA2C
Lactiflorin	ADRA2B
Lactiflorin	DRD1
Lactiflorin	DRD2
Lactiflorin	ADRA1D
Lactiflorin	ADRA1A
Lactiflorin	DRD3
Lactiflorin	CYP2D6
Lactiflorin	HTR1B
Lactiflorin	LGALS1
Lactiflorin	GLRA1
Lactiflorin	GLRA2
Lactiflorin	SLC5A11
Lactiflorin	CMA1
Lactiflorin	SELP
Lactiflorin	AMY1A
Lactiflorin	SQLE
Lactiflorin	PTPN11
Lactiflorin	GRK2
Lactiflorin	FDFT1
Lactiflorin	HPSE
Lactiflorin	PYGM
Lactiflorin	MGMT
Lactiflorin	PIK3CG
Lactiflorin	FUCA1
Lactiflorin	ELANE
Lactiflorin	GSK3B
Lactiflorin	PTGDR2
Lactiflorin	EIF4A1
Lactiflorin	GRIN1
Lactiflorin	HK2
Lactiflorin	HK1
Lactiflorin	CTSA
Lactiflorin	CCKAR
Lactiflorin	CCKBR
Lactiflorin	TMIGD3
Lactiflorin	CACNA1B
Lactiflorin	FGFR1
Lactiflorin	AHCY
Lactiflorin	SIRT2
Lactiflorin	PIK3C2G
Lactiflorin	MAP2
Lactiflorin	CTSG
Lactiflorin	FOLH1
Lactiflorin	CTSK
Lactiflorin	CTSS
Lactiflorin	MMP9
Lactiflorin	CTSL
Lactiflorin	NTSR1
Lactiflorin	NEU3
Lactiflorin	EDNRA
Lactiflorin	PRMT7
Lactiflorin	EDNRB
Lactiflorin	MMP13
Lactiflorin	MMP3
Lactiflorin	METAP2
Paeoniflorin	LGALS3
Paeoniflorin	LGALS9
Paeoniflorin	HSP90AA1
Paeoniflorin	SSTR2
Paeoniflorin	SSTR4
Paeoniflorin	SSTR1
Paeoniflorin	SSTR3
Paeoniflorin	ABCB1
Paeoniflorin	VEGFA
Paeoniflorin	FGF1
Paeoniflorin	FGF2
Paeoniflorin	HPSE
Paeoniflorin	SLC6A2
Paeoniflorin	CA14
Paeoniflorin	ADORA2A
Paeoniflorin	ADORA2B
Paeoniflorin	ADORA3
Paeoniflorin	PTPN1
Paeoniflorin	F10
Paeoniflorin	AMY1A
Paeoniflorin	SERPINE1
Paeoniflorin	SQLE
Paeoniflorin	EIF4H
Paeoniflorin	PABPC1
Paeoniflorin	HRAS
Paeoniflorin	MMP13
Paeoniflorin	MMP1
Paeoniflorin	MMP7
Paeoniflorin	MMP8
Paeoniflorin	SLC28A3
Paeoniflorin	SLC29A1
Paeoniflorin	FUCA1
Paeoniflorin	GBA
Paeoniflorin	HK2
Paeoniflorin	HK1
Paeoniflorin	HDAC1
Paeoniflorin	MMP3
Paeoniflorin	MMP9
Paeoniflorin	ADAM17
Paeoniflorin	SSTR5
Paeoniflorin	ADK
Paeoniflorin	AKR1B1
Paeoniflorin	CA7
Paeoniflorin	CA4
Paeoniflorin	CA13
Paeoniflorin	CA5A
Paeoniflorin	TOP1
Paeoniflorin	METAP2
Paeoniflorin	PNP
Paeoniflorin	OGA
Paeoniflorin	CHEK1
Paeoniflorin	ABL1
Paeoniflorin	EPHA2
Paeoniflorin	LCK
Paeoniflorin	SRC
Paeoniflorin	KDR
Paeoniflorin	MAP3K9
Paeoniflorin	FGFR1
Paeoniflorin	AURKA
Paeoniflorin	BTK
Paeoniflorin	EGFR
Paeoniflorin	MME
Paeoniflorin	CDC25B
Paeoniflorin	GAPDH
Paeoniflorin	GAA
Paeoniflorin	HSPA8
Paeoniflorin	CA3
Paeoniflorin	CA6
Paeoniflorin	MAPK10
Paeoniflorin	DNMT1
Paeoniflorin	ADA
Paeoniflorin	SLC5A2
Paeoniflorin	PDE4D
Paeoniflorin	CDK2
Paeoniflorin	MCL1
Paeoniflorin	MAP3K7
Paeoniflorin	MARS2
Paeoniflorin	PSEN2
Paeoniflorin	MARS3
Paeoniflorin	ECE1
Paeoniflorin	MGMT
Paeoniflorin	MGMT2
Paeoniflorin	MARS
Paeoniflorin	IMPDH1
Paeoniflorin	IMPDH2
Paeoniflorin	AGTR1
Paeoniflorin	TK1
Paeoniflorin	AMD1
Paeoniflorin	CDA
Paeoniflorin	AKR1C3
Paeoniflorin	MTAP
Paeoniflorin	NAALAD2
Paeoniflorin	TYMP
Paeoniflorin	AHCY
Paeoniflorin	PTAFR
Paeoniflorin	EDNRA
Paeoniflorin	AMPD3
Paeoniflorin	ATIC
Paeoniflorin	ALOX12
Paeoniflorin	GART
Paeoniflorin	BACE1
Paeoniflorin	SLC28A2
Paeoniflorin	HCAR2
Albiflorin	LGALS3
Albiflorin	LGALS9
Albiflorin	HSP90AA1
Albiflorin	ABCB1
Albiflorin	ADORA2A
Albiflorin	ADORA3
Albiflorin	PTAFR
Albiflorin	PRKCA
Albiflorin	ADORA2B
Albiflorin	SELP
Albiflorin	PPM1A
Albiflorin	SLC29A1
Albiflorin	TOP1
Albiflorin	EGFR
Albiflorin	LGALS7
Albiflorin	HSPA8
Albiflorin	HSPA5
Albiflorin	MMP13
Albiflorin	MMP1
Albiflorin	MMP7
Albiflorin	MMP8
Albiflorin	GBA
Albiflorin	HRAS
Albiflorin	FDFT1
Albiflorin	VEGFA
Albiflorin	FGF1
Albiflorin	FGF2
Albiflorin	SLC28A3
Albiflorin	ADK
Albiflorin	IMPDH1
Albiflorin	NRAS
Albiflorin	MGMT
Albiflorin	AMY1A
Albiflorin	SERPINE1
Albiflorin	SQLE
Albiflorin	HK2
Albiflorin	HK1
Albiflorin	MMP3
Albiflorin	MMP9
Albiflorin	ADAM17
Albiflorin	AGTR1
Albiflorin	SLC6A2
Albiflorin	EIF4H
Albiflorin	PABPC1
Albiflorin	MME
Albiflorin	SLC28A2
Albiflorin	PRKCG
Albiflorin	PRKCH
Albiflorin	OGA
Albiflorin	F3
Albiflorin	MAP2K1
Albiflorin	IGFBP3
Albiflorin	VARS
Albiflorin	PARP1
Albiflorin	LARS
Albiflorin	METAP2
Albiflorin	ABL1
Albiflorin	EPHA2
Albiflorin	LCK
Albiflorin	SRC
Albiflorin	MAP3K9
Albiflorin	FGFR1
Albiflorin	FUCA1
Albiflorin	AURKA
Albiflorin	ECE1
Albiflorin	BTK
Albiflorin	SSTR2
Albiflorin	SSTR4
Albiflorin	SSTR1
Albiflorin	SSTR3
Albiflorin	MARS
Albiflorin	AMD1
Albiflorin	PTPN1
Albiflorin	MAPK10
Albiflorin	NADK
Albiflorin	ADA
Albiflorin	MAP3K7
Albiflorin	SLC5A11
Albiflorin	KDM3A
Albiflorin	EDNRA
Albiflorin	KDM5B
Albiflorin	KDM4D
Albiflorin	KDM4C
Albiflorin	MCL1
Albiflorin	ADRA2A
Albiflorin	ADRA2C
Albiflorin	ADRA2B
Albiflorin	DRD1
Albiflorin	ADRA1D
Albiflorin	ADRA1A
Albiflorin	CYP2D6
Albiflorin	HTR6
Albiflorin	HTR1B
Albiflorin	PFKFB3
Albiflorin	CHEK1
Albiflorin	DNMT1
Albiflorin	YARS
Albiflorin	PNP
Albiflorin	HCAR2
Albiflorin	TYMP
Stigmasterol	CYP51A1
Stigmasterol	HMGCR
Stigmasterol	NR1H3
Stigmasterol	NPC1L1
Stigmasterol	CYP17A1
Stigmasterol	AR
Stigmasterol	CES1
Stigmasterol	SREBF2
Stigmasterol	CYP19A1
Stigmasterol	RORC
Stigmasterol	ESR1
Stigmasterol	ESR2
Stigmasterol	SHBG
Stigmasterol	SLC6A2
Stigmasterol	SERPINA6
Stigmasterol	PTPN1
Stigmasterol	CHRM2
Stigmasterol	RORA
Stigmasterol	BCHE
Stigmasterol	SLC6A4
Stigmasterol	ACHE
Stigmasterol	CYP2C19
Stigmasterol	G6PD
Stigmasterol	CDC25A
Stigmasterol	CES2
Stigmasterol	NR1H2
Stigmasterol	VDR
Stigmasterol	PTGER1
Stigmasterol	PTGER2
Stigmasterol	HSD11B1
Stigmasterol	PPARD
Stigmasterol	GLRA1
Stigmasterol	SQLE
Stigmasterol	NR1I3
Stigmasterol	DHCR7
Stigmasterol	PTPN6
Stigmasterol	NR3C1
Stigmasterol	TBXAS1
Stigmasterol	GCGR
Stigmasterol	NOS2
Stigmasterol	HSD11B2
Stigmasterol	POLB
Stigmasterol	PREP
Stigmasterol	MDM4
Stigmasterol	MDM2
Stigmasterol	DRD2
Stigmasterol	PTPN2
Stigmasterol	PTGER4
Stigmasterol	IDO1
Stigmasterol	ATP12A
Stigmasterol	CCR1
Stigmasterol	SIGMAR1
Stigmasterol	PTGES
Stigmasterol	PTGIR
Stigmasterol	AVPR1A
Stigmasterol	PRKCD
Stigmasterol	DHCR7
Stigmasterol	FABP4
Stigmasterol	FABP3
Stigmasterol	FABP5
Stigmasterol	FABP1
Stigmasterol	MGLL
Stigmasterol	CDC25B
Stigmasterol	MAPK3
Stigmasterol	PTPN11
Stigmasterol	AKR1B10
Stigmasterol	CHRM4
Stigmasterol	CNR1
Stigmasterol	TACR1
Stigmasterol	CYP11B1
Stigmasterol	CYP11B2
Stigmasterol	CYP3A4
Stigmasterol	PTPRF
Stigmasterol	PLA2G1B
Stigmasterol	ACP1
Stigmasterol	BACE2
Stigmasterol	MAPK14
Stigmasterol	APP
Stigmasterol	IL6ST
Stigmasterol	SCD
Stigmasterol	IL6R
	IL17R
Stigmasterol	IL17
Stigmasterol	ACACB
Stigmasterol	CHRM1
Stigmasterol	C5AR1
Stigmasterol	CHRM3
Stigmasterol	OPRL1
Stigmasterol	OPRM1
Stigmasterol	PRKCG
Stigmasterol	PRKCE
Stigmasterol	PRKCQ
Stigmasterol	GABBR1
Stigmasterol	OXTR
Stigmasterol	HTR2B
Stigmasterol	PTAFR
Stigmasterol	GRM2
Stigmasterol	IGF1R
Stigmasterol	SRC
Stigmasterol	KDR
Stigmasterol	F11
Stigmasterol	NPY2R
Stigmasterol	ALK
Stigmasterol	TOP2A
Spinasterol	AR
Spinasterol	NPC1L1
Spinasterol	NR1H3
Spinasterol	SLC6A2
Spinasterol	CYP2C19
Spinasterol	PTPN1
Spinasterol	RORC
Spinasterol	BCHE
Spinasterol	HMGCR
Spinasterol	CYP51A1
Spinasterol	CHRM2
Spinasterol	ACHE
Spinasterol	CYP17A1
Spinasterol	SLC6A4
Spinasterol	SHBG
Spinasterol	CYP19A1
Spinasterol	ESR1
Spinasterol	SREBF2
Spinasterol	NR1I3
Spinasterol	ESR2
Spinasterol	RORA
Spinasterol	CES2
Spinasterol	PTGES
Spinasterol	DHCR7
Spinasterol	SQLE
Spinasterol	SERPINA6
Spinasterol	PTPN6
Spinasterol	PTPN2
Spinasterol	NR1H2
Spinasterol	HSD11B1
Spinasterol	NOS2
Spinasterol	HSD11B2
Spinasterol	VDR
Spinasterol	GLRA1
Spinasterol	PREP
Spinasterol	POLB
Spinasterol	ATP12A
Spinasterol	FABP4
Spinasterol	TERT
Spinasterol	FABP3
Spinasterol	FABP5
Spinasterol	PPARD
Spinasterol	FABP1
Spinasterol	G6PD
Spinasterol	PGR
Spinasterol	ADORA3
Spinasterol	MAPK3
Spinasterol	PRKCH
Spinasterol	PTPN11
Spinasterol	AKR1B10
Spinasterol	BACE1
Spinasterol	BACE2
Spinasterol	PTPRF
Spinasterol	UGT2B7
Spinasterol	PLA2G1B
Spinasterol	ACP1
Spinasterol	CDC25A
Spinasterol	TOP2A
Spinasterol	PTGER1
Spinasterol	PTGER2
Spinasterol	TOP1
Spinasterol	CDC25B
Spinasterol	NR3C2
Spinasterol	HIF1A
Spinasterol	NR3C1
Spinasterol	PDE4D
Spinasterol	CYP24A1
Spinasterol	SRD5A2
Spinasterol	MDM4
Spinasterol	MDM2
Spinasterol	CD81
Spinasterol	SIGMAR1
Spinasterol	FAAH
Spinasterol	ICMT
Spinasterol	PTGS1
Spinasterol	PDE4A
Spinasterol	PDE4B
Spinasterol	PDE4C
Spinasterol	SMO
Spinasterol	ALOX5
Spinasterol	PFKFB3
Spinasterol	METAP1
Spinasterol	FFAR1
Spinasterol	DRD2
Spinasterol	CXCR3
Spinasterol	AVPR2
Spinasterol	AVPR1A
Spinasterol	MAPK14
Spinasterol	PYGL
Spinasterol	CNR1
Spinasterol	SCD
Spinasterol	HCRTR2
Spinasterol	HCRTR1
Spinasterol	CCR1
Spinasterol	FNTA
Spinasterol	CHRM4
Spinasterol	CHRM5
Spinasterol	CHRM3
Spinasterol	S1PR3
Spinasterol	S1PR1
Spinasterol	FDFT1
Baicalin	AKR1B1
Baicalin	ADORA1
Baicalin	TNF
Baicalin	IL2
Baicalin	XDH
Baicalin	RPS6KA3
Baicalin	EGFR
Baicalin	ACHE
Baicalin	NQO2
Baicalin	NMUR2
Baicalin	ADRA2A
Baicalin	ADRA2C
Baicalin	NOX4
Baicalin	ALDH2
Baicalin	FDFT1
Baicalin	CA2
Baicalin	CA12
Baicalin	P2RY4
Baicalin	P2RY2
Baicalin	P2RY6
Baicalin	MAPK14
Baicalin	IMPDH2
Baicalin	HK2
Baicalin	HK1
Baicalin	ASNS
Baicalin	POLA1
Baicalin	CA13
Baicalin	P2RY1
Baicalin	HPRT1
Baicalin	PTGS2
Baicalin	CD38
Baicalin	POLB
Baicalin	POLG
Baicalin	FPGS
Baicalin	NEU2
Baicalin	EGLN1
Baicalin	MGAM
Baicalin	FGF2
Baicalin	GAA
Baicalin	ALOX5
Baicalin	FOLH1
Baicalin	CA1
Baicalin	CA9
Baicalin	POLD1
Baicalin	KDM5A
Baicalin	TYMS
Baicalin	ITPR1
Baicalin	KCNA3
Baicalin	EIF4E
Baicalin	FOLR1
Baicalin	GART
Baicalin	MAG
Baicalin	NEU4
Baicalin	SELP
Baicalin	CASP3
Baicalin	NPC1L1
Baicalin	DNMT1
Baicalin	AMY2A
Baicalin	ADCY10
Baicalin	DNMT3B
Baicalin	ABCB1
Baicalin	KDM4D
Baicalin	KDM4C
Baicalin	F10
Baicalin	SQLE
Baicalin	DHFR
Baicalin	ANPEP
Baicalin	DNPH1
Baicalin	ERAP2
Baicalin	PTPN22
Baicalin	YARS
Baicalin	CA7
Baicalin	CA4
Baicalin	ITGAV
Baicalin	ITGB1
Baicalin	CASP6
Baicalin	CASP7
Baicalin	CASP8
Baicalin	CAPN1
Baicalin	CMA1
Baicalin	IDO1
Baicalin	CASP1
Baicalin	ATIC
Baicalin	NEU3
Baicalin	KMT2A
Baicalin	DOT1L
Baicalin	SUV39H1
Baicalin	INMT
Baicalin	SMYD2
Baicalin	EZH2
Baicalin	EZH1
Baicalin	SETDB1
Baicalin	ENPEP
Baicalin	CARM1
Baicalin	PRMT1
Baicalin	EHMT1
Baicalin	EHMT2
Baicalin	SIGMAR1
Baicalin	DRD2
Baicalin	LAP3
β-sitosterol	NPC1L1
β-sitosterol	NR1H3
β-sitosterol	RORC
β-sitosterol	SHBG
β-sitosterol	HMGCR
β-sitosterol	CYP17A1
β-sitosterol	SREBF2
β-sitosterol	CYP19A1
β-sitosterol	AR
β-sitosterol	CYP51A1
β-sitosterol	RORA
β-sitosterol	ESR1
β-sitosterol	ESR2
β-sitosterol	PTPN1
β-sitosterol	CYP2C19
β-sitosterol	ACHE
β-sitosterol	SERPINA6
β-sitosterol	G6PD
β-sitosterol	SLC6A2
β-sitosterol	SLC6A4
β-sitosterol	BCHE
β-sitosterol	CHRM2
β-sitosterol	NR1I3
β-sitosterol	NR1H2
β-sitosterol	VDR
β-sitosterol	PTGER1
β-sitosterol	PTGER2
β-sitosterol	TBXAS1
β-sitosterol	PTGES
β-sitosterol	DHCR7
β-sitosterol	PPARD
β-sitosterol	SQLE
β-sitosterol	GLRA1
β-sitosterol	HSD11B1
β-sitosterol	PTPN6
β-sitosterol	PTPN2
β-sitosterol	FDFT1
β-sitosterol	CES2
β-sitosterol	NOS2
β-sitosterol	PPARG
β-sitosterol	UGT2B7
β-sitosterol	NR3C1
β-sitosterol	POLB
β-sitosterol	PREP
β-sitosterol	SIGMAR1
β-sitosterol	PTGER4
β-sitosterol	IDO1
β-sitosterol	DNM1
β-sitosterol	ATP12A
β-sitosterol	ICMT
β-sitosterol	SMO
β-sitosterol	PTGIR
β-sitosterol	DHCR7
β-sitosterol	FABP4
β-sitosterol	TERT
β-sitosterol	FABP3
β-sitosterol	FABP5
β-sitosterol	FABP1
β-sitosterol	MDM2
β-sitosterol	SLC6A3
β-sitosterol	ADORA3
β-sitosterol	MAPK3
β-sitosterol	PRKCH
β-sitosterol	PTPN11
β-sitosterol	AKR1B10
β-sitosterol	S1PR3
β-sitosterol	S1PR1
β-sitosterol	CXCR3
β-sitosterol	PTPRF
β-sitosterol	PLA2G1B
β-sitosterol	ACP1
β-sitosterol	PYGL
β-sitosterol	PDE4A
β-sitosterol	PDE4B
β-sitosterol	PDE4C
β-sitosterol	SHH
β-sitosterol	METAP1
β-sitosterol	HSD11B2
β-sitosterol	HCRTR2
β-sitosterol	HCRTR1
β-sitosterol	GC
β-sitosterol	PPARA
β-sitosterol	TOP2A
β-sitosterol	ITGAL
β-sitosterol	F2
β-sitosterol	F10
β-sitosterol	TNF
β-sitosterol	PTGFR
β-sitosterol	PTGER3
β-sitosterol	PTGDR
β-sitosterol	TOP1
β-sitosterol	NR3C2
β-sitosterol	HIF1A
β-sitosterol	MAPK8
β-sitosterol	MAST3
β-sitosterol	DRD2
β-sitosterol	SRD5A2
β-sitosterol	CCR1
β-sitosterol	MGLL
β-sitosterol	DGAT1
Benzoylpaeoniflorin	LGALS3
Benzoylpaeoniflorin	LGALS9
Benzoylpaeoniflorin	HSP90AA1
Benzoylpaeoniflorin	ABCB1
Benzoylpaeoniflorin	SLC6A2
Benzoylpaeoniflorin	SSTR5
Benzoylpaeoniflorin	SSTR2
Benzoylpaeoniflorin	SSTR4
Benzoylpaeoniflorin	SSTR1
Benzoylpaeoniflorin	SSTR3
Benzoylpaeoniflorin	VEGFA
Benzoylpaeoniflorin	FGF1
Benzoylpaeoniflorin	FGF2
Benzoylpaeoniflorin	HPSE
Benzoylpaeoniflorin	F10
Benzoylpaeoniflorin	AMY1A
Benzoylpaeoniflorin	PTPN1
Benzoylpaeoniflorin	SERPINE1
Benzoylpaeoniflorin	PTPN2
Benzoylpaeoniflorin	BACE1
Benzoylpaeoniflorin	SQLE
Benzoylpaeoniflorin	PTAFR
Benzoylpaeoniflorin	SELP
Benzoylpaeoniflorin	AKR1B1
Benzoylpaeoniflorin	PSEN2
Benzoylpaeoniflorin	BCHE
Benzoylpaeoniflorin	PDE4D
Benzoylpaeoniflorin	FDFT1
Benzoylpaeoniflorin	TDP1
Benzoylpaeoniflorin	PPM1A
Benzoylpaeoniflorin	OPRK1
Benzoylpaeoniflorin	SLC5A2
Benzoylpaeoniflorin	PRKCG
Benzoylpaeoniflorin	PRKCD
Benzoylpaeoniflorin	PRKCA
Benzoylpaeoniflorin	PRKCB
Benzoylpaeoniflorin	PRKCE
Benzoylpaeoniflorin	PRKCH
Benzoylpaeoniflorin	PRKCQ
Benzoylpaeoniflorin	SLC6A3
Benzoylpaeoniflorin	GCGR
Benzoylpaeoniflorin	ADRA1A
Benzoylpaeoniflorin	ADRA1B
Benzoylpaeoniflorin	CCR6
Benzoylpaeoniflorin	GLRA1
Benzoylpaeoniflorin	GLRA2
Benzoylpaeoniflorin	CDK1
Benzoylpaeoniflorin	ADRB2
Benzoylpaeoniflorin	TACR1
Benzoylpaeoniflorin	SLC5A1
Benzoylpaeoniflorin	RYR1
Benzoylpaeoniflorin	VCP
Benzoylpaeoniflorin	TNNC1
Benzoylpaeoniflorin	MLNR
Benzoylpaeoniflorin	HTR2B
Benzoylpaeoniflorin	ADRA2A
Benzoylpaeoniflorin	ADRA2C
Benzoylpaeoniflorin	ADRA2B
Benzoylpaeoniflorin	DRD1
Benzoylpaeoniflorin	DRD2
Benzoylpaeoniflorin	ADRA1D
Benzoylpaeoniflorin	HTR2A
Benzoylpaeoniflorin	HTR2C
Benzoylpaeoniflorin	DRD3
Benzoylpaeoniflorin	CYP2D6
Benzoylpaeoniflorin	HTR6
Benzoylpaeoniflorin	HTR1B
Benzoylpaeoniflorin	RORC
Benzoylpaeoniflorin	VDR
Benzoylpaeoniflorin	CES2
Benzoylpaeoniflorin	TP53
Benzoylpaeoniflorin	ADORA1
Benzoylpaeoniflorin	PTK6
Benzoylpaeoniflorin	KLK7
Benzoylpaeoniflorin	KLK5
Benzoylpaeoniflorin	SLC5A4
Benzoylpaeoniflorin	PTGS2
Benzoylpaeoniflorin	OPRM1
Benzoylpaeoniflorin	BCL2L1
Benzoylpaeoniflorin	TYR
Benzoylpaeoniflorin	LGALS4
Benzoylpaeoniflorin	LGALS8
Benzoylpaeoniflorin	TRPV1
Benzoylpaeoniflorin	KCNH2
Benzoylpaeoniflorin	CA2
Benzoylpaeoniflorin	CA1
Benzoylpaeoniflorin	ABCB11
Benzoylpaeoniflorin	AR
Benzoylpaeoniflorin	ALOX5
Benzoylpaeoniflorin	ACHE
Benzoylpaeoniflorin	MAG
Benzoylpaeoniflorin	STAT3
Benzoylpaeoniflorin	MMP2
Benzoylpaeoniflorin	MMP12
Benzoylpaeoniflorin	MCHR1
Benzoylpaeoniflorin	CHRNA7
Benzoylpaeoniflorin	EPHX2
Benzoylpaeoniflorin	ATP1A1
Benzoylpaeoniflorin	ACACB
Benzoylpaeoniflorin	PLA2G4B
Ellagic acid	GPR35
Ellagic acid	ERBB2
Ellagic acid	AKR1B1
Ellagic acid	CCND1
Ellagic acid	PDGFRB
Ellagic acid	FLT4
Ellagic acid	IGF1R
Ellagic acid	INSR
Ellagic acid	EGFR
Ellagic acid	CA2
Ellagic acid	CDK2
Ellagic acid	AURKB
Ellagic acid	CA7
Ellagic acid	CA1
Ellagic acid	GSK3B
Ellagic acid	SRC
Ellagic acid	PTK2
Ellagic acid	KDR
Ellagic acid	PLK1
Ellagic acid	CA6
Ellagic acid	CA12
Ellagic acid	CA14
Ellagic acid	CA9
Ellagic acid	CSNK2A1
Ellagic acid	MET
Ellagic acid	CA4
Ellagic acid	PLK4
Ellagic acid	CA13
Ellagic acid	TEK
Ellagic acid	AKT1
Ellagic acid	AURKA
Ellagic acid	CA5A
Ellagic acid	BACE1
Ellagic acid	MAP3K8
Ellagic acid	BRAF
Ellagic acid	EPHB4
Ellagic acid	HSPA1A
Ellagic acid	NUAK1
Ellagic acid	SQLE
Ellagic acid	FGR
Ellagic acid	LYN
Ellagic acid	GSR
Ellagic acid	TNNC1
Ellagic acid	XDH
Ellagic acid	DAO
Ellagic acid	PTGS2
Ellagic acid	ESR1
Ellagic acid	ESR2
Ellagic acid	MAOA
Ellagic acid	HSD17B3
Ellagic acid	PTPN1
Ellagic acid	ALOX5
Ellagic acid	CBR1
Ellagic acid	CDK5R1
Ellagic acid	CES2
Ellagic acid	CA5B
Ellagic acid	SNCA
Ellagic acid	ACHE
Ellagic acid	CYP1A2
Ellagic acid	ALDH2
Ellagic acid	GRK6
Ellagic acid	SRD5A1
Ellagic acid	CA3
Ellagic acid	KCNA3
Ellagic acid	MAOB
Ellagic acid	AKR1C3
Ellagic acid	AKR1C1
Ellagic acid	STS
Ellagic acid	PIM1
Ellagic acid	ALK
Ellagic acid	AXL
Ellagic acid	MIF
Ellagic acid	ERN1
Ellagic acid	CNR1
Ellagic acid	CNR2
Ellagic acid	NFKB1
Ellagic acid	KCNA5
Ellagic acid	APEX1
Ellagic acid	FYN
Ellagic acid	LCK
Ellagic acid	PON1
Ellagic acid	DYRK1A
Ellagic acid	BCHE
Ellagic acid	AR
Ellagic acid	ALOX15
Ellagic acid	PFKFB3
Ellagic acid	NQO1
Ellagic acid	SHBG
Ellagic acid	OPRK1
Ellagic acid	CYP19A1
Ellagic acid	PDE4D
Ellagic acid	IKBKB
Ellagic acid	NTRK2
Ellagic acid	TTR
Ellagic acid	CYP1B1
Ellagic acid	SLC6A3
Ellagic acid	SLC16A3
Ellagic acid	SIRT1
Ellagic acid	TERT
Ellagic acid	GPR55
Paeoniflorigenone	ABCB1
Paeoniflorigenone	HSP90AA1
Paeoniflorigenone	LGALS3
Paeoniflorigenone	LGALS9
Paeoniflorigenone	SLC6A3
Paeoniflorigenone	PTAFR
Paeoniflorigenone	SELP
Paeoniflorigenone	PRKCG
Paeoniflorigenone	PRKCD
Paeoniflorigenone	PRKCA
Paeoniflorigenone	PRKCB
Paeoniflorigenone	PRKCE
Paeoniflorigenone	PRKCH
Paeoniflorigenone	PRKCQ
Paeoniflorigenone	FDFT1
Paeoniflorigenone	AR
Paeoniflorigenone	BACE1
Paeoniflorigenone	SLC6A2
Paeoniflorigenone	SSTR5
Paeoniflorigenone	SSTR2
Paeoniflorigenone	SSTR4
Paeoniflorigenone	SSTR1
Paeoniflorigenone	SSTR3
Paeoniflorigenone	PPM1A
Paeoniflorigenone	OPRK1
Paeoniflorigenone	VEGFA
Paeoniflorigenone	FGF1
Paeoniflorigenone	FGF2
Paeoniflorigenone	HPSE
Paeoniflorigenone	BCHE
Paeoniflorigenone	AKR1B1
Paeoniflorigenone	F10
Paeoniflorigenone	AMY1A
Paeoniflorigenone	PTPN1
Paeoniflorigenone	SERPINE1
Paeoniflorigenone	PTPN2
Paeoniflorigenone	SQLE
Paeoniflorigenone	OPRM1
Paeoniflorigenone	ACHE
Paeoniflorigenone	GLRA1
Paeoniflorigenone	GLRA2
Paeoniflorigenone	MLNR
Paeoniflorigenone	KCNH2
Paeoniflorigenone	VDR
Paeoniflorigenone	PSEN2
Paeoniflorigenone	SLC6A4
Paeoniflorigenone	SLC1A1
Paeoniflorigenone	GCGR
Paeoniflorigenone	ADRA1A
Paeoniflorigenone	ADRA1B
Paeoniflorigenone	CCR6
Paeoniflorigenone	SIGMAR1
Paeoniflorigenone	HTR2B
Paeoniflorigenone	ADRA2A
Paeoniflorigenone	ADRA2C
Paeoniflorigenone	ADRA2B
Paeoniflorigenone	DRD1
Paeoniflorigenone	DRD2
Paeoniflorigenone	ADRA1D
Paeoniflorigenone	HTR2A
Paeoniflorigenone	HTR2C
Paeoniflorigenone	DRD3
Paeoniflorigenone	CYP2D6
Paeoniflorigenone	HTR6
Paeoniflorigenone	HTR1B
Paeoniflorigenone	RORC
Paeoniflorigenone	PDE4D
Paeoniflorigenone	GRM2
Paeoniflorigenone	ABCB11
Paeoniflorigenone	SLC5A2
Paeoniflorigenone	BCL2L1
Paeoniflorigenone	TDP1
Paeoniflorigenone	POLB
Paeoniflorigenone	PTGS2
Paeoniflorigenone	RYR1
Paeoniflorigenone	TLR9
Paeoniflorigenone	F2
Paeoniflorigenone	PTPA
Paeoniflorigenone	IKBKB
Paeoniflorigenone	SLC5A1
Paeoniflorigenone	EPHX2
Paeoniflorigenone	CHRNA7
Paeoniflorigenone	MAG
Paeoniflorigenone	CDC25B
Paeoniflorigenone	SLC18A2
Paeoniflorigenone	ALOX5
Paeoniflorigenone	PPP1CC
Paeoniflorigenone	GLI1
Paeoniflorigenone	PIN1
Paeoniflorigenone	STAT3
Paeoniflorigenone	SLC1A3
Paeoniflorigenone	SLC1A2
Paeoniflorigenone	HMGCR
Paeoniflorigenone	ADRB2
Paeoniflorigenone	TACR1
Paeoniflorigenone	PTPN6
Paeoniflorigenone	PREP
Paeoniflorigenone	CHRM4
Paeoniflorigenone	CHRM2
Paeoniflorigenone	CHRM1
Cianidanol	SEC14L3
Cianidanol	SOAT1
Cianidanol	MTTP
Cianidanol	CNR2
Cianidanol	PPP2CA
Cianidanol	PRKCA
Cianidanol	NR1I2
Cianidanol	CNR1
Cianidanol	ALOX5
Cianidanol	PPP2CB
Cianidanol	SEC14L2
Cianidanol	DGKA
Cianidanol	PRKCB
Cianidanol	SOAT2
Cianidanol	SEC14L4
Baicalein	PTGDR2
Baicalein	PLA2G2A
Baicalein	GLO1
Baicalein	PPARG
Baicalein	PTGR2
Baicalein	PTGS1
Baicalein	PTGS2
Baicalein	PPARA
Baicalein	CRYZ
Baicalein	VKORC1
Baicalein	NQO1
Ethyl oleate	SLC8A1
Ethyl oleate	F12
Ethyl oleate	ESR1
Ethyl oleate	TRPV1
Ethyl oleate	PTGER4
Ethyl oleate	PGR
Ethyl oleate	AR
Ethyl oleate	NR3C1
Ethyl oleate	FADS2
Ethyl oleate	FADS1
Ethyl oleate	PTGER2
Ethyl oleate	PTGS1
Ethyl oleate	PTGER3
Ethyl oleate	PTGS2
Ethyl oleate	ELOVL4
Ethyl oleate	CYP19A1
Ethyl oleate	NR3C2
Ethyl oleate	GABRA2
Ethyl oleate	GABRD
Ethyl oleate	GABRB1
Ethyl oleate	GABRG3
Ethyl oleate	GABRE
Ethyl oleate	GABRA3
Ethyl oleate	GABRG1
Ethyl oleate	GABRP
Ethyl oleate	GABRA4
Ethyl oleate	GABRB2
Ethyl oleate	GABRQ
Ethyl oleate	GABRB3
Ethyl oleate	GABRA5
Ethyl oleate	GABRA6
Ethyl oleate	GABRA1
Ethyl oleate	GABRG2
Ethyl oleate	ADRA2B
Isomucronulatol-7,2'-di-O-glucosiole	TYR
Isomucronulatol-7,2'-di-O-glucosiole	EPHX2
Isomucronulatol-7,2'-di-O-glucosiole	SLC5A2
Isomucronulatol-7,2'-di-O-glucosiole	ADORA1
Isomucronulatol-7,2'-di-O-glucosiole	SLC5A1
Isomucronulatol-7,2'-di-O-glucosiole	PTGS1
Isomucronulatol-7,2'-di-O-glucosiole	ADORA2A
Isomucronulatol-7,2'-di-O-glucosiole	ADORA3
Isomucronulatol-7,2'-di-O-glucosiole	HRAS
Isomucronulatol-7,2'-di-O-glucosiole	CHIA
(R)-Isomucronulatol	ALOX15
(R)-Isomucronulatol	ALOX12
(R)-Isomucronulatol	ALOX15B
(R)-Isomucronulatol	KDR
(R)-Isomucronulatol	RET
(R)-Isomucronulatol	PIK3R1
(R)-Isomucronulatol	CDK2
(R)-Isomucronulatol	EPHB2
(R)-Isomucronulatol	CHEK1
(R)-Isomucronulatol	WEE1
(R)-Isomucronulatol	HSP90AA1
(R)-Isomucronulatol	NR4A1
(R)-Isomucronulatol	GSK3B
(R)-Isomucronulatol	HTT
(R)-Isomucronulatol	HSP90AB1
(R)-Isomucronulatol	CYP19A1
(R)-Isomucronulatol	HSD17B3
(R)-Isomucronulatol	TYR
(R)-Isomucronulatol	DAO
(R)-Isomucronulatol	MET
(R)-Isomucronulatol	MAPKAPK2
(R)-Isomucronulatol	RPS6KA2
(R)-Isomucronulatol	PIM1
(R)-Isomucronulatol	PIM2
(R)-Isomucronulatol	FLT1
(R)-Isomucronulatol	EZR
(R)-Isomucronulatol	CTSS
(R)-Isomucronulatol	LCK
(R)-Isomucronulatol	HDAC3
(R)-Isomucronulatol	HDAC2
(R)-Isomucronulatol	NCOR2
(R)-Isomucronulatol	HDAC5
(R)-Isomucronulatol	HDAC7
(R)-Isomucronulatol	NCOR1
(R)-Isomucronulatol	HDAC11
(R)-Isomucronulatol	HDAC4
(R)-Isomucronulatol	HDAC9
(R)-Isomucronulatol	HDAC10
(R)-Isomucronulatol	RAF1
(R)-Isomucronulatol	ADORA2B
(R)-Isomucronulatol	VCP
(R)-Isomucronulatol	MMP8
(R)-Isomucronulatol	LNPEP
(R)-Isomucronulatol	MIF
(R)-Isomucronulatol	MMP1
(R)-Isomucronulatol	DNM1
(R)-Isomucronulatol	PIM3
(R)-Isomucronulatol	MMP25
(R)-Isomucronulatol	MMP16
(R)-Isomucronulatol	SYK
(R)-Isomucronulatol	PLK1
(R)-Isomucronulatol	ADAM17
(R)-Isomucronulatol	BMP1
(R)-Isomucronulatol	MMP7
(R)-Isomucronulatol	ADAM10
(R)-Isomucronulatol	SRC
(R)-Isomucronulatol	FLT3
(R)-Isomucronulatol	AURKB
(R)-Isomucronulatol	CSNK1G1
(R)-Isomucronulatol	RPS6KA1
(R)-Isomucronulatol	ROCK1
(R)-Isomucronulatol	BAD
(R)-Isomucronulatol	MAPK1
(R)-Isomucronulatol	CCND1
(R)-Isomucronulatol	CCNE2
(R)-Isomucronulatol	CCND3
(R)-Isomucronulatol	PDK1
(R)-Isomucronulatol	MKNK1
(R)-Isomucronulatol	MAOB
(R)-Isomucronulatol	ADORA2A
(R)-Isomucronulatol	MTOR
(R)-Isomucronulatol	PIK3CD
(R)-Isomucronulatol	PIK3CB
(R)-Isomucronulatol	PIK3CG
(R)-Isomucronulatol	PIK3CA
(R)-Isomucronulatol	PRF1
(R)-Isomucronulatol	EGFR
(R)-Isomucronulatol	ALK
(R)-Isomucronulatol	IMPDH1
(R)-Isomucronulatol	ABL1
(R)-Isomucronulatol	IMPDH2
(R)-Isomucronulatol	HSD17B2
(R)-Isomucronulatol	PRKCA
(R)-Isomucronulatol	CDK1
(R)-Isomucronulatol	CASP3
(R)-Isomucronulatol	SGK1
(R)-Isomucronulatol	CASP7
(R)-Isomucronulatol	TAAR1
(R)-Isomucronulatol	CCNB3
(R)-Isomucronulatol	PTGS1
(R)-Isomucronulatol	CDK5R1
(R)-Isomucronulatol	CLK1
(R)-Isomucronulatol	CLK3
(R)-Isomucronulatol	DYRK2
(R)-Isomucronulatol	AURKA
(R)-Isomucronulatol	SIGMAR1
(R)-Isomucronulatol	EP300
(R)-Isomucronulatol	PIK3CA
(R)-Isomucronulatol	FCER2
Folic Acid	TYMS
Folic Acid	DHFR
Folic Acid	SLC46A1
Folic Acid	SLC19A1
Folic Acid	HDAC6
Folic Acid	FOLR1
Folic Acid	FOLR2
Folic Acid	FPGS
Folic Acid	HDAC8
Folic Acid	HDAC1
Folic Acid	GART
Folic Acid	ATIC
Folic Acid	MME
Folic Acid	PYGM
Folic Acid	AKR1B1
Folic Acid	SF3B3
Folic Acid	PSMB5
Folic Acid	CSNK2A2
Kaempferol	NOX4
Kaempferol	AKR1B1
Kaempferol	XDH
Kaempferol	TYR
Kaempferol	FLT3
Kaempferol	CA2
Kaempferol	ALOX5
Kaempferol	CA7
Kaempferol	HSD17B2
Kaempferol	ABCC1
Kaempferol	HSD17B1
Kaempferol	AHR
Kaempferol	CA12
Kaempferol	ESRRA
Kaempferol	ABCB1
Kaempferol	CYP1B1
Kaempferol	ABCG2
Kaempferol	ADORA1
Kaempferol	CA4
Kaempferol	ACHE
Kaempferol	MAOA
Kaempferol	GLO1
Kaempferol	SYK
Kaempferol	GSK3B
Kaempferol	MMP9
Kaempferol	MMP2
Kaempferol	ALOX15
Kaempferol	ALOX12
Kaempferol	PTPRS
Kaempferol	ADORA2A
Kaempferol	CDK5R1
Kaempferol	CCNB3
Kaempferol	ARG1
Kaempferol	GPR35
Kaempferol	ESR2
Kaempferol	DAPK1
Kaempferol	MPG
Kaempferol	SLC22A12
Kaempferol	CDK6
Kaempferol	CDK2
Kaempferol	TTR
Kaempferol	AKR1B10
Kaempferol	TNKS2
Kaempferol	TNKS
Kaempferol	CYP19A1
Kaempferol	CSNK2A1
Kaempferol	EGFR
Kaempferol	AVPR2
Kaempferol	IGF1R
Kaempferol	F2
Kaempferol	PIM1
Kaempferol	AURKB
Kaempferol	DRD4
Kaempferol	MPO
Kaempferol	PIK3R1
Kaempferol	PYGL
Kaempferol	CA1
Kaempferol	SRC
Kaempferol	PTK2
Kaempferol	KDR
Kaempferol	MMP13
Kaempferol	MMP3
Kaempferol	CA3
Kaempferol	PLK1
Kaempferol	CA6
Kaempferol	CDK1
Kaempferol	PKN1
Kaempferol	CA14
Kaempferol	CA9
Kaempferol	MET
Kaempferol	NEK2
Kaempferol	CXCR1
Kaempferol	CAMK2B
Kaempferol	ALK
Kaempferol	AKT1
Kaempferol	NEK6
Kaempferol	PLA2G1B
Kaempferol	CA5A
Kaempferol	BACE1
Kaempferol	AXL
Kaempferol	NUAK1
Kaempferol	AKR1C2
Kaempferol	AKR1C1
Kaempferol	AKR1C3
Kaempferol	AKR1C4
Kaempferol	CA13
Kaempferol	AKR1A1
Kaempferol	APP
Kaempferol	PARP1
Kaempferol	MMP12
Kaempferol	CD38
Kaempferol	TOP1
Kaempferol	ESR1
Kaempferol	PTGS2
Kaempferol	CFTR
Kaempferol	PFKFB3
Kaempferol	AMY1A
Kaempferol	GRK6
Kaempferol	TERT
Calycosin	CYP19A1
Calycosin	CA7
Calycosin	HSD17B2
Calycosin	CA12
Calycosin	CA4
Calycosin	CBR1
Calycosin	ABCB1
Calycosin	TYR
Calycosin	MIF
Calycosin	PPARA
Calycosin	HSD17B1
Calycosin	ESR1
Calycosin	ESR2
Calycosin	TLR9
Calycosin	PTPRS
Calycosin	EGFR
Calycosin	MAOB
Calycosin	PTGS1
Calycosin	SLC6A2
Calycosin	ALOX12
Calycosin	ALDH2
Calycosin	XDH
Calycosin	IL2
Calycosin	TBXAS1
Calycosin	MAOA
Calycosin	MGAM
Calycosin	HTR2A
Calycosin	HTR2C
Calycosin	ADORA1
Calycosin	ADORA2A
Calycosin	ESRRA
Calycosin	ESRRB
Calycosin	ABCG2
Calycosin	CA2
Calycosin	PFKFB3
Calycosin	NOX4
Calycosin	ALOX15
Calycosin	CA1
Calycosin	PTPN1
Calycosin	PON1
Calycosin	DUSP3
Calycosin	CDC25B
Calycosin	CDC7
Calycosin	ACHE
Calycosin	ABCC1
Calycosin	CYP1B1
Calycosin	PLAT
Calycosin	F10
Calycosin	PLAU
Calycosin	STS
Calycosin	CA5B
Isoflavanone	CYP19A1
Isoflavanone	MAOB
Isoflavanone	ALOX15
Isoflavanone	ALOX12
Isoflavanone	PTPN1
Isoflavanone	HMOX1
Isoflavanone	CA9
Isoflavanone	CYP11B1
Isoflavanone	CYP11B2
Isoflavanone	CYP3A4
Isoflavanone	DNMT3A
Isoflavanone	CTSH
Isoflavanone	CTSC
Isoflavanone	CTSF
Isoflavanone	CTSK
Isoflavanone	CTSS
Isoflavanone	CTSV
Isoflavanone	CCNE2
Isoflavanone	EP300
Isoflavanone	KAT2B
Isoflavanone	CREBBP
Isoflavanone	CHRM3
Isoflavanone	CCNB3
Isoflavanone	TLR9
Isoflavanone	GRM5
Isoflavanone	MPO
Isoflavanone	ECE1
Isoflavanone	RGS4
Isoflavanone	TBXAS1
Isoflavanone	P2RX7
Isoflavanone	ESR2
Isoflavanone	MIF
Isoflavanone	SIRT2
Isoflavanone	GSK3B
Isoflavanone	CCND3
Isoflavanone	CASP3
Isoflavanone	C5AR1
Isoflavanone	CASP7
Isoflavanone	HSD17B3
Isoflavanone	MKNK1
Isoflavanone	GABRB3
Isoflavanone	MGLL
Isoflavanone	CDK7
Isoflavanone	MCL1
Isoflavanone	PGR
Isoflavanone	ADORA2B
Isoflavanone	MST1R
Isoflavanone	PIK3CB
Isoflavanone	PIK3CA
Isoflavanone	PDE7A
Isoflavanone	CDC25A
Isoflavanone	ACE
Isoflavanone	CSF1R
Isoflavanone	PSEN2
Isoflavanone	CDK2
Isoflavanone	CDK1
Isoflavanone	MAPK10
Isoflavanone	MME
Isoflavanone	RPS6KA2
Isoflavanone	AURKA
Isoflavanone	HCRTR1
Isoflavanone	CACNA1B
Isoflavanone	GABRB3
Isoflavanone	GABRB3
Isoflavanone	GABRA2
Isoflavanone	GABRG2
Isoflavanone	FAAH
Isoflavanone	GCK
Isoflavanone	PDE4B
Isoflavanone	CTSG
Isoflavanone	ADORA2A
Isoflavanone	SOAT1
Isoflavanone	PARP1
Isoflavanone	MAPK8
Isoflavanone	CXCR3
Isoflavanone	XPO1
Isoflavanone	CA12
Isoflavanone	EPHX1
Isoflavanone	FNTA
Isoflavanone	PGGT1B
Isoflavanone	PDE10A
Isoflavanone	ESR1
Isoflavanone	JAK1
Isoflavanone	JAK2
Isoflavanone	TYK2
Isoflavanone	DRD4
Isoflavanone	TGFBR1
Isoflavanone	PABPC1
Isoflavanone	HRH1
Isoflavanone	IDO1
Isoflavanone	CRHR1
Isoflavanone	BDKRB2
Isoflavanone	RPS6KB1
Isoflavanone	TNKS
Isoflavanone	KDR
Isoflavanone	CISD1
Isoflavanone	MC4R
Isoflavanone	TNKS2
Isoflavanone	ALOX15B
Formononetin	IL2
Formononetin	CYP19A1
Formononetin	ALDH2
Formononetin	ESR1
Formononetin	CA12
Formononetin	ADORA1
Formononetin	ADORA2A
Formononetin	TBXAS1
Formononetin	MAOA
Formononetin	MGAM
Formononetin	HTR2A
Formononetin	HTR2C
Formononetin	ESRRA
Formononetin	ESRRB
Formononetin	ABCG2
Formononetin	CA7
Formononetin	HSD17B2
Formononetin	CA4
Formononetin	CBR1
Formononetin	SLC6A2
Formononetin	ALOX12
Formononetin	EGFR
Formononetin	TYR
Formononetin	XDH
Formononetin	PFKFB3
Formononetin	ESR2
Formononetin	PTPRS
Formononetin	HSD17B1
Formononetin	ABCB1
Formononetin	ALOX15
Formononetin	MIF
Formononetin	PPARA
Formononetin	PTGS1
Formononetin	TLR9
Formononetin	MAOB
Formononetin	CA2
Formononetin	CA1
Formononetin	NOX4
Formononetin	PON1
Formononetin	TNKS2
Formononetin	TNKS
Formononetin	ACHE
Formononetin	CA3
Formononetin	CA6
Formononetin	CA14
Formononetin	CA13
Formononetin	CA5B
Formononetin	CA5A
Formononetin	DHODH
Formononetin	STS
Formononetin	ERCC5
Formononetin	FEN1
Formononetin	RAF1
Formononetin	CA9
Formononetin	PTPN1
Bifendate	GSK3B
Bifendate	SYK
Bifendate	EGFR
Bifendate	OXTR
Bifendate	JAK3
Bifendate	PTK2
Bifendate	F2
Bifendate	ABCG2
Bifendate	AVPR2
Bifendate	AVPR1A
Bifendate	CMA1
Bifendate	CTSG
Methylnissolin-3-O-glucoside	PTGS2
Astrapterocarpan	KDR
Astrapterocarpan	PTPN1
Astrapterocarpan	KIT
Astrapterocarpan	MET
Astrapterocarpan	RET
Astrapterocarpan	ABCB1
Astrapterocarpan	MAP2K1
Astrapterocarpan	CDK2
Astrapterocarpan	FGFR1
Astrapterocarpan	PIM2
Astrapterocarpan	SRC
Astrapterocarpan	CYP19A1
Astrapterocarpan	ESR1
Astrapterocarpan	PARP1
Astrapterocarpan	CCND3
Astrapterocarpan	CHEK1
Astrapterocarpan	WEE1
Astrapterocarpan	COMT
Astrapterocarpan	JAK3
Astrapterocarpan	LCK
Astrapterocarpan	MKNK1
Astrapterocarpan	HSD17B3
Astrapterocarpan	HTT
Astrapterocarpan	VCP
Astrapterocarpan	RPS6KA2
Astrapterocarpan	ADORA2A
Astrapterocarpan	MTOR
Astrapterocarpan	PIK3CD
Astrapterocarpan	PIK3CB
Astrapterocarpan	PIK3CG
Astrapterocarpan	PIK3CA
Astrapterocarpan	PTGS1
Astrapterocarpan	AR
Astrapterocarpan	GSK3B
Astrapterocarpan	EZR
Astrapterocarpan	MAPKAPK2
Astrapterocarpan	AURKA
Astrapterocarpan	CA2
Astrapterocarpan	CA1
Astrapterocarpan	CA12
Astrapterocarpan	CA9
Astrapterocarpan	ADAM17
Astrapterocarpan	PIK3R1
Astrapterocarpan	EPHB2
Astrapterocarpan	ALOX15
Astrapterocarpan	RAF1
Astrapterocarpan	MIF
Astrapterocarpan	ERN1
Astrapterocarpan	CA4
Astrapterocarpan	CA5B
Astrapterocarpan	CA5A
Astrapterocarpan	MMP8
Astrapterocarpan	CA14
Astrapterocarpan	BMP1
Astrapterocarpan	MMP9
Astrapterocarpan	MMP2
Astrapterocarpan	PDE7A
Astrapterocarpan	MMP7
Astrapterocarpan	MMP25
Astrapterocarpan	MMP16
Astrapterocarpan	CDK4
Astrapterocarpan	ADAM10
Astrapterocarpan	ALPL
Astrapterocarpan	SYK
Astrapterocarpan	CA13
Astrapterocarpan	LNPEP
Astrapterocarpan	PDE4C
Astrapterocarpan	CTSS
Astrapterocarpan	NR4A1
Astrapterocarpan	DBF4
Astrapterocarpan	HSD17B2
Astrapterocarpan	ALPG
Astrapterocarpan	PLAA
Astrapterocarpan	DNM1
Astrapterocarpan	CASP3
Astrapterocarpan	CASP7
Astrapterocarpan	PIK3CA
Astrapterocarpan	CCNB3
Astrapterocarpan	HDAC3
Astrapterocarpan	HDAC2
Astrapterocarpan	NCOR2
Astrapterocarpan	HDAC5
Astrapterocarpan	HDAC7
Astrapterocarpan	NCOR1
Astrapterocarpan	HDAC11
Astrapterocarpan	HDAC4
Astrapterocarpan	HDAC9
Astrapterocarpan	ESR2
Astrapterocarpan	CDK5R1
Astrapterocarpan	TUBB1
Astrapterocarpan	ADORA2B
Astrapterocarpan	MBD2
Astrapterocarpan	CLK1
Astrapterocarpan	CLK3
Astrapterocarpan	DYRK2
Astrapterocarpan	TUBB3
Astrapterocarpan	ALOX12
Astrapterocarpan	ANPEP
Astrapterocarpan	GRM4
7-O-methylisomucronulatol	ALOX15
7-O-methylisomucronulatol	ALOX15B
7-O-methylisomucronulatol	ALOX12
7-O-methylisomucronulatol	ABL1
7-O-methylisomucronulatol	SYK
7-O-methylisomucronulatol	F3
7-O-methylisomucronulatol	MAOB
7-O-methylisomucronulatol	ADAMTS5
7-O-methylisomucronulatol	SIGMAR1
7-O-methylisomucronulatol	WEE1
7-O-methylisomucronulatol	CHEK1
7-O-methylisomucronulatol	TGFBR1
7-O-methylisomucronulatol	PDE10A
7-O-methylisomucronulatol	NDUFA4
7-O-methylisomucronulatol	KDR
7-O-methylisomucronulatol	MET
7-O-methylisomucronulatol	AURKB
7-O-methylisomucronulatol	PTK2
7-O-methylisomucronulatol	PLK1
7-O-methylisomucronulatol	CA14
7-O-methylisomucronulatol	DRD2
7-O-methylisomucronulatol	MKNK1
7-O-methylisomucronulatol	CLK4
7-O-methylisomucronulatol	CLK1
7-O-methylisomucronulatol	CLK2
7-O-methylisomucronulatol	CLK3
7-O-methylisomucronulatol	DYRK1B
7-O-methylisomucronulatol	CDC25C
7-O-methylisomucronulatol	CDC25A
7-O-methylisomucronulatol	CDC25B
7-O-methylisomucronulatol	LDHB
7-O-methylisomucronulatol	ALPL
7-O-methylisomucronulatol	NOX4
7-O-methylisomucronulatol	RET
7-O-methylisomucronulatol	CDK2
7-O-methylisomucronulatol	CDK4
7-O-methylisomucronulatol	HSD17B3
7-O-methylisomucronulatol	MMP1
7-O-methylisomucronulatol	CHRNA7
7-O-methylisomucronulatol	GSK3B
7-O-methylisomucronulatol	QPCTL
7-O-methylisomucronulatol	CDK1
7-O-methylisomucronulatol	CDK2
7-O-methylisomucronulatol	CDK7
7-O-methylisomucronulatol	CDK9
7-O-methylisomucronulatol	TLR9
7-O-methylisomucronulatol	TRPM8
3,9-di-O-methylnissolin	PDE3A
3,9-di-O-methylnissolin	PDE3B
3,9-di-O-methylnissolin	PDE10A
3,9-di-O-methylnissolin	ABCB1
3,9-di-O-methylnissolin	MET
3,9-di-O-methylnissolin	SRC
3,9-di-O-methylnissolin	PTPN1
3,9-di-O-methylnissolin	KDR
3,9-di-O-methylnissolin	CYP11B1
3,9-di-O-methylnissolin	RPS6KB1
3,9-di-O-methylnissolin	AURKA
3,9-di-O-methylnissolin	GRM1
3,9-di-O-methylnissolin	MCL1
3,9-di-O-methylnissolin	SLC27A1
3,9-di-O-methylnissolin	SCN9A
3,9-di-O-methylnissolin	BRAF
3,9-di-O-methylnissolin	ADORA2A
3,9-di-O-methylnissolin	PARP1
3,9-di-O-methylnissolin	MAP2K1
3,9-di-O-methylnissolin	CLK4
3,9-di-O-methylnissolin	DYRK1B
3,9-di-O-methylnissolin	KIT
3,9-di-O-methylnissolin	FGFR1
3,9-di-O-methylnissolin	GABRA1
3,9-di-O-methylnissolin	PIK3CD
3,9-di-O-methylnissolin	PIK3CB
3,9-di-O-methylnissolin	PIK3CA
3,9-di-O-methylnissolin	GABRA5
3,9-di-O-methylnissolin	SYK
3,9-di-O-methylnissolin	CDK2
3,9-di-O-methylnissolin	CDK4
3,9-di-O-methylnissolin	CDK2
3,9-di-O-methylnissolin	PPP1CA
3,9-di-O-methylnissolin	RGS4
3,9-di-O-methylnissolin	TBXAS1
3,9-di-O-methylnissolin	GABRB3
3,9-di-O-methylnissolin	GABRB3
3,9-di-O-methylnissolin	GABRB3
3,9-di-O-methylnissolin	GABRG2
3,9-di-O-methylnissolin	ABL1
3,9-di-O-methylnissolin	LRRK2
3,9-di-O-methylnissolin	CSNK1D
3,9-di-O-methylnissolin	NQO2
3,9-di-O-methylnissolin	CLK1
3,9-di-O-methylnissolin	CLK2
3,9-di-O-methylnissolin	PGK1
3,9-di-O-methylnissolin	PLK3
3,9-di-O-methylnissolin	PLK2
3,9-di-O-methylnissolin	GABRA2
3,9-di-O-methylnissolin	MAPKAPK2
3,9-di-O-methylnissolin	MERTK
3,9-di-O-methylnissolin	ALOX12
3,9-di-O-methylnissolin	TUBB1
3,9-di-O-methylnissolin	PDGFRA
3,9-di-O-methylnissolin	KCNK9
3,9-di-O-methylnissolin	PRKCQ
3,9-di-O-methylnissolin	CYP19A1
3,9-di-O-methylnissolin	SLC1A3
3,9-di-O-methylnissolin	FPR2
3,9-di-O-methylnissolin	CNR1
3,9-di-O-methylnissolin	PDE5A
3,9-di-O-methylnissolin	CCND1
3,9-di-O-methylnissolin	CCNE2
3,9-di-O-methylnissolin	TUBB3
3,9-di-O-methylnissolin	PDE2A
3,9-di-O-methylnissolin	TTK
3,9-di-O-methylnissolin	SIRT2
3,9-di-O-methylnissolin	HTR3A
3,9-di-O-methylnissolin	FLT3
3,9-di-O-methylnissolin	ROCK2
3,9-di-O-methylnissolin	ELANE
3,9-di-O-methylnissolin	PLAU
3,9-di-O-methylnissolin	NTRK1
3,9-di-O-methylnissolin	MTOR
3,9-di-O-methylnissolin	DHFR
3,9-di-O-methylnissolin	PIK3CG
3,9-di-O-methylnissolin	ALOX5AP1
3,9-di-O-methylnissolin	BRD4
3,9-di-O-methylnissolin	BRD2
3,9-di-O-methylnissolin	BRD3
3,9-di-O-methylnissolin	HSD17B2
3,9-di-O-methylnissolin	IKBKE
3,9-di-O-methylnissolin	HCRTR2
3,9-di-O-methylnissolin	AR
3,9-di-O-methylnissolin	HSD11B1
3,9-di-O-methylnissolin	NPBWR1
3,9-di-O-methylnissolin	PKN2
3,9-di-O-methylnissolin	BDKRB2
3,9-di-O-methylnissolin	ROCK1
3,9-di-O-methylnissolin	PIM3
3,9-di-O-methylnissolin	CNR2
3,9-di-O-methylnissolin	HSP90B1
3,9-di-O-methylnissolin	CRHR1
3,9-di-O-methylnissolin	CYP1A1
3,9-di-O-methylnissolin	EPHX2
3,9-di-O-methylnissolin	BRPF1
3,9-di-O-methylnissolin	HCRTR1
3,9-di-O-methylnissolin	PDGFRB
3,9-di-O-methylnissolin	CCNC
Isorhamnetin	XDH
Isorhamnetin	CA2
Isorhamnetin	CA7
Isorhamnetin	CA12
Isorhamnetin	CA4
Isorhamnetin	CYP1B1
Isorhamnetin	ABCC1
Isorhamnetin	NOX4
Isorhamnetin	AKR1B1
Isorhamnetin	ABCG2
Isorhamnetin	IGF1R
Isorhamnetin	EGFR
Isorhamnetin	ACHE
Isorhamnetin	ALOX15
Isorhamnetin	ALOX12
Isorhamnetin	AVPR2
Isorhamnetin	MAOA
Isorhamnetin	FLT3
Isorhamnetin	CYP19A1
Isorhamnetin	F2
Isorhamnetin	PIM1
Isorhamnetin	ALOX5
Isorhamnetin	AURKB
Isorhamnetin	DRD4
Isorhamnetin	ADORA1
Isorhamnetin	GLO1
Isorhamnetin	MPO
Isorhamnetin	PIK3R1
Isorhamnetin	ADORA2A
Isorhamnetin	DAPK1
Isorhamnetin	PYGL
Isorhamnetin	CA1
Isorhamnetin	GSK3B
Isorhamnetin	SRC
Isorhamnetin	PTK2
Isorhamnetin	HSD17B2
Isorhamnetin	KDR
Isorhamnetin	MMP13
Isorhamnetin	MMP3
Isorhamnetin	CA3
Isorhamnetin	PLK1
Isorhamnetin	CA6
Isorhamnetin	CDK1
Isorhamnetin	MMP9
Isorhamnetin	MMP2
Isorhamnetin	PKN1
Isorhamnetin	CA14
Isorhamnetin	CA9
Isorhamnetin	CSNK2A1
Isorhamnetin	MET
Isorhamnetin	NEK2
Isorhamnetin	CXCR1
Isorhamnetin	CAMK2B
Isorhamnetin	ALK
Isorhamnetin	AKT1
Isorhamnetin	ABCB1
Isorhamnetin	NEK6
Isorhamnetin	PLA2G1B
Isorhamnetin	CA5A
Isorhamnetin	BACE1
Isorhamnetin	AXL
Isorhamnetin	NUAK1
Isorhamnetin	AKR1C2
Isorhamnetin	AKR1C1
Isorhamnetin	AKR1C3
Isorhamnetin	AKR1C4
Isorhamnetin	CA13
Isorhamnetin	AKR1A1
Isorhamnetin	GPR35
Isorhamnetin	MAPT
Isorhamnetin	KDM4E
Isorhamnetin	TOP2A
Isorhamnetin	INSR
Isorhamnetin	MYLK
Isorhamnetin	SYK
Isorhamnetin	PIK3CG
Isorhamnetin	APEX1
Isorhamnetin	CDK5R1
Isorhamnetin	CCNB3
Isorhamnetin	CDK6
Isorhamnetin	CDK2
Isorhamnetin	ARG1
Isorhamnetin	APP
Isorhamnetin	MCL1
Isorhamnetin	TERT
Isorhamnetin	TYR
Isorhamnetin	HSD17B1
Isorhamnetin	AHR
Isorhamnetin	ESRRA
Isorhamnetin	PTPRS
Isorhamnetin	PLG
Isorhamnetin	ESR2
Isorhamnetin	MPG
Isorhamnetin	SLC22A12
Isorhamnetin	PARP1
Isorhamnetin	TTR
Isorhamnetin	MMP12
Isorhamnetin	CD38
Isorhamnetin	AKR1B10
Quercetin	NOX4
Quercetin	AVPR2
Quercetin	AKR1B1
Quercetin	XDH
Quercetin	MAOA
Quercetin	IGF1R
Quercetin	FLT3
Quercetin	CYP19A1
Quercetin	EGFR
Quercetin	F2
Quercetin	CA2
Quercetin	PIM1
Quercetin	ALOX5
Quercetin	AURKB
Quercetin	DRD4
Quercetin	ADORA1
Quercetin	CA7
Quercetin	GLO1
Quercetin	MPO
Quercetin	PIK3R1
Quercetin	ADORA2A
Quercetin	DAPK1
Quercetin	PYGL
Quercetin	CA1
Quercetin	GSK3B
Quercetin	SRC
Quercetin	PTK2
Quercetin	HSD17B2
Quercetin	KDR
Quercetin	MMP13
Quercetin	MMP3
Quercetin	CA3
Quercetin	ALOX15
Quercetin	ABCC1
Quercetin	PLK1
Quercetin	CA6
Quercetin	CDK1
Quercetin	MMP9
Quercetin	CA12
Quercetin	MMP2
Quercetin	PKN1
Quercetin	CA14
Quercetin	CA9
Quercetin	CSNK2A1
Quercetin	ALOX12
Quercetin	MET
Quercetin	CA4
Quercetin	NEK2
Quercetin	CXCR1
Quercetin	CAMK2B
Quercetin	ALK
Quercetin	AKT1
Quercetin	ABCB1
Quercetin	NEK6
Quercetin	PLA2G1B
Quercetin	CA5A
Quercetin	BACE1
Quercetin	CYP1B1
Quercetin	AXL
Quercetin	ABCG2
Quercetin	NUAK1
Quercetin	AKR1C2
Quercetin	AKR1C1
Quercetin	AKR1C3
Quercetin	AKR1C4
Quercetin	CA13
Quercetin	AKR1A1
Quercetin	GPR35
Quercetin	SYK
Quercetin	MAPT
Quercetin	KDM4E
Quercetin	TOP2A
Quercetin	INSR
Quercetin	ACHE
Quercetin	MYLK
Quercetin	PIK3CG
Quercetin	APEX1
Quercetin	CDK5R1
Quercetin	CCNB3
Quercetin	ARG1
Quercetin	PTPRS
Quercetin	ESR2
Quercetin	MPG
Quercetin	SLC22A12
Quercetin	CDK6
Quercetin	CDK2
Quercetin	TYR
Quercetin	HSD17B1
Quercetin	AHR
Quercetin	ESRRA
Quercetin	APP
Quercetin	PARP1
Quercetin	TTR
Quercetin	MMP12
Quercetin	CD38
Quercetin	AKR1B10
Quercetin	TNKS2
Quercetin	TNKS
Quercetin	TOP1
Astragaloside IV	PSEN2
Astragaloside IV	VEGFA
Astragaloside IV	FGF1
Astragaloside IV	FGF2
Astragaloside IV	HSP90AA1
Astragaloside IV	LGALS4
Astragaloside IV	LGALS3
Astragaloside IV	LGALS8
Astragaloside IV	HTR2B
Astragaloside IV	ADRA2A
Astragaloside IV	ADRA2C
Astragaloside IV	ADRA2B
Astragaloside IV	DRD1
Astragaloside IV	CYP2D6
Astragaloside IV	HTR6
Astragaloside IV	HTR1B
Astragaloside IV	PTPN2
Astragaloside IV	PTPRA
Astragaloside IV	CDK1
Astragaloside IV	IL2
Astragaloside IV	HPSE
Astragaloside IV	CNR1
Astragaloside IV	CNR2
3,4-(4-Methoxy-6-hydroxy-1,2-phenyleneoxy)-5-hydroxy-7-methoxy-2H-1-benzopyran	PLA2G1B
Astragaloside I	PSEN2
Astragaloside I	VEGFA
Astragaloside I	FGF1
Astragaloside I	FGF2
Astragaloside I	HPSE
Astragaloside I	RORC
Astragaloside I	ABCB1
Astragaloside I	GLRA1
Astragaloside I	GLRA2
Astragaloside I	HSP90AA1
Astragaloside I	HTR2B
Astragaloside I	ADRA2A
Astragaloside I	ADRA2C
Astragaloside I	ADRA2B
Astragaloside I	DRD1
Astragaloside I	DRD2
Astragaloside I	ADRA1D
Astragaloside I	HTR2A
Astragaloside I	HTR2C
[truncated: 281 more rows]

## Sheet: Table S3
Table S3. Topological parameters of nodes in PPI network
name	Degree	BetweennessCentrality	ClosenessCentrality	Stress
ABCB1	23	0.0505426	0.493939	11516
CCND1	42	0.0239787	0.522436	6408
SLC6A4	11	0.0272859	0.39372	6366
MAPK3	59	0.0733703	0.580071	15026
AKR1B1	14	0.0218524	0.457865	4042
HMGCR	9	0.0328011	0.424479	4582
KIT	22	0.00999502	0.467049	2506
SLC19A1	4	0.00076716	0.349036	150
CASP3	52	0.055965	0.567944	12670
TYMS	16	0.0178955	0.449036	4722
HSP90AA1	59	0.0819378	0.56993	16956
CYP1A2	14	0.0111319	0.387173	1516
EZR	10	0.00142742	0.440541	476
PTGS2	38	0.0487324	0.525806	10914
JUN	51	0.0451813	0.556314	10938
HSP90AB1	30	0.0122706	0.495441	3632
SLC28A3	3	0.00024903	0.345339	64
CYP1A1	11	0.00829747	0.423377	2126
VKORC1	5	0.00143168	0.364653	230
HTR2A	7	0.0132854	0.360619	2354
HIF1A	48	0.0515456	0.543333	11094
AKT1	78	0.19004	0.636719	31826
CYP1B1	11	0.00643767	0.425587	1646
VEGFA	58	0.0718656	0.57193	14876
ACE	26	0.0582832	0.506211	10536
HMOX1	19	0.0204873	0.471098	4200
SERPINE1	25	0.0317299	0.480826	5478
CTSD	15	0.0246945	0.454039	4556
BCHE	5	0.00435031	0.35512	480
PLA2G1B	11	0.00930207	0.442935	2374
MMP1	16	0.00096336	0.461756	340
LRRK2	24	0.0214861	0.489489	4518
ERAP2	2	0	0.338174	0
EDNRB	4	7.709e-05	0.387173	16
PDE5A	8	0.0014996	0.424479	292
ADRB1	5	0.00340067	0.413706	672
ADAM17	11	0.00438195	0.434667	934
MGAM	6	0.0129598	0.359031	2330
DPP4	9	0.00606846	0.431217	1462
BDKRB2	6	0.0033221	0.352814	370
AGTR1	13	0.0118979	0.451524	2618
ADAM10	5	2.67e-05	0.403465	8
MMP8	11	0.00106161	0.436997	256
MMP7	16	0.00416112	0.452778	1466
ITGAV	13	0.00112058	0.440541	332
MERTK	3	4.438e-05	0.32996	6
ADORA1	6	0.00156162	0.425587	604
ADORA3	7	0.00248861	0.433511	920
ADRA1A	1	0	0.282986	0
CFTR	12	0.0187268	0.4075	3530
PDE4B	4	0.00062544	0.344609	128
HTR2B	4	0.00060904	0.333333	80
HSP90B1	20	0.0036127	0.467049	1064
PTPN11	23	0.00876865	0.469741	2248
JAK2	28	0.00800211	0.468391	1874
NCOR1	10	0.00636549	0.424479	1990
PPM1B	3	0.00016358	0.348291	38
CA1	4	0.00094212	0.333333	136
LDHB	9	0.00283112	0.392771	466
AKR1C3	7	0.00082979	0.367946	182
PTGES	11	0.00496633	0.42228	1318
TBXAS1	9	0.00797581	0.411616	1590
MIF	10	0.00126055	0.438172	388
RPS6KB1	29	0.0139416	0.482249	3344
PIN1	8	0.00052012	0.428947	204
SMO	2	0	0.396594	0
FABP4	6	0.00493815	0.409548	986
PDGFRA	12	0.00018528	0.431217	92
CDK4	29	0.011528	0.482249	3868
MDM2	34	0.0113657	0.495441	4228
MMP13	14	0.00702723	0.445355	2110
MAP3K8	3	0	0.400491	0
BRD4	15	0.00940328	0.439353	2922
PIK3CA	33	0.0159161	0.488024	4696
CTSK	14	0.00681711	0.433511	1654
SIGMAR1	4	0.0002665	0.400491	30
PDE3B	6	0.00087921	0.408521	208
PIK3CB	18	0.00364096	0.442935	1270
CXCR1	7	0.00120057	0.414758	274
S1PR1	5	0.00140979	0.419023	556
ITPR1	12	0.0163924	0.425587	2848
PRKDC	18	0.00856384	0.454039	2510
HSPA5	23	0.0118194	0.476608	2744
PPP1CC	17	0.00365867	0.447802	1096
JAK1	17	0.00424839	0.452778	1124
PIK3CG	13	0.00073737	0.433511	220
PARP1	23	0.0253494	0.463068	6484
PLA2G4A	14	0.0149546	0.450276	4090
CASP7	15	0.00034394	0.440541	146
PKN2	4	0.00012855	0.39951	36
CCND3	13	0.00062832	0.435829	206
HSPA1A	19	0.00746027	0.468391	2242
GART	14	0.0258114	0.441734	4132
AKT2	24	0.0049178	0.469741	1126
PDK1	9	0.00102567	0.427822	290
FKBP1A	15	0.00868088	0.435829	2090
XPO1	16	0.00222031	0.446575	1070
CHEK1	31	0.0159594	0.479412	5806
WEE1	18	0.00440896	0.445355	1924
PPP2CA	19	0.0160855	0.463068	4192
PPIA	11	0.0009813	0.427822	304
HDAC2	19	0.0137368	0.451524	4558
PFKFB3	6	0.0003044	0.415816	136
FKBP5	13	0.0208345	0.449036	5058
ALOX15B	6	0.00032249	0.353579	108
ALOX5AP	8	0.00224679	0.363029	330
CYSLTR1	5	3.251e-05	0.324701	6
PLA2G2A	10	0.00527319	0.411616	1124
CTSS	7	0.00100618	0.349036	118
IDO1	9	0.0136331	0.4075	2648
ALPL	4	0.00056561	0.346072	90
AMD1	1	0	0.306968	0
AMY2A	1	0	0.26461	0
AVPR1A	2	0	0.286972	0
MAOA	9	0.00761738	0.353579	1350
CYP24A1	7	0.00600526	0.335391	644
KLK5	5	0.0139074	0.333333	1972
F11	3	0.00032683	0.334702	40
KDM3A	6	0.00191667	0.369615	388
KDM5A	7	0.00066741	0.329293	92
KDM4C	5	0.00066009	0.362222	298
KDM5B	6	0.00015758	0.325349	32
CA2	5	0.00453699	0.386256	756
CA4	2	0.0003418	0.302974	42
SLC1A3	1	0	0.363029	0
MMP16	5	0	0.403465	0
TGFBR1	11	0.00077178	0.428947	216
ROCK2	10	0.0009478	0.419023	186
MET	22	0.00612515	0.463068	1886
ROCK1	12	0.00046287	0.428947	134
RPS6KA3	6	3.977e-05	0.406484	14
TOP2A	18	0.00341344	0.42228	1456
RORC	3	0	0.365471	0
PIM1	6	0.00043028	0.395631	90
POLA1	9	0.00131386	0.355895	308
RRM1	14	0.00286322	0.367117	560
F10	4	0.0015252	0.351293	162
RYR1	5	0.00149037	0.327968	188
EPHX1	6	0.0012673	0.354348	200
PLK4	8	0.00044222	0.352052	104
ERCC5	5	0.0002804	0.344609	72
TTK	10	0.0010662	0.375576	310
CLK1	1	0	1	0
CLK4	1	0	1	0
HLA-DRB1	7	0.00139825	0.380841	314
MMP12	6	0.00103176	0.415816	406
FPR2	4	0.00420019	0.390887	708
DNM1	5	0.00047886	0.385343	112
SHBG	2	5.419e-05	0.337474	10
DGAT1	4	0.00101619	0.318359	126
FADS2	5	0.00186081	0.327968	292
TNKS	4	0.00127978	0.331301	274
FLT4	9	0.00189813	0.412658	538
FOLR1	3	0	0.322772	0
GABBR1	1	0	0.265472	0
PABPC1	7	0.00057785	0.388095	206
LARS	3	0.00023266	0.338174	26
THRA	4	7.835e-05	0.339583	16
PGGT1B	1	0	0.298535	0
SOAT1	1	0	0.298535	0
NQO2	1	0	0.320866	0
METAP2	3	0.0009544	0.391827	274
INMT	2	0	0.298535	0
SLC8A1	2	0	0.303538	0
KLK7	1	0	0.250384	0
TNKS2	2	0	0.318982	0

## Sheet: Table S4
Table S4. GO/KEGG enrichment analysis
ID	Description	p.adjust	Count	Type
hsa05200	Pathways in cancer	1.73754e-29	37	KEGG
hsa05205	Proteoglycans in cancer	4.07001e-19	20	KEGG
hsa04151	PI3K-Akt signaling pathway	5.05146e-19	24	KEGG
hsa05207	Chemical carcinogenesis - receptor activation	7.95867e-19	20	KEGG
hsa04933	AGE-RAGE signaling pathway in diabetic complications	1.76417e-17	15	KEGG
hsa05417	Lipid and atherosclerosis	3.99125e-16	18	KEGG
hsa05163	Human cytomegalovirus infection	8.91315e-16	18	KEGG
hsa05206	MicroRNAs in cancer	1.80892e-14	19	KEGG
hsa05167	Kaposi sarcoma-associated herpesvirus infection	2.33723e-14	16	KEGG
hsa04510	Focal adhesion	4.07494e-14	16	KEGG
hsa04066	HIF-1 signaling pathway	5.66145e-14	13	KEGG
hsa04915	Estrogen signaling pathway	5.82894e-14	14	KEGG
hsa04072	Phospholipase D signaling pathway	1.55043e-13	14	KEGG
hsa04071	Sphingolipid signaling pathway	1.80104e-13	13	KEGG
hsa05208	Chemical carcinogenesis - reactive oxygen species	2.05281e-13	16	KEGG
hsa05230	Central carbon metabolism in cancer	2.248e-13	11	KEGG
hsa04218	Cellular senescence	3.22232e-13	14	KEGG
hsa05212	Pancreatic cancer	5.77859e-13	11	KEGG
hsa05220	Chronic myeloid leukemia	5.77859e-13	11	KEGG
hsa01521	EGFR tyrosine kinase inhibitor resistance	8.98593e-13	11	KEGG
hsa04210	Apoptosis	1.02691e-12	13	KEGG
hsa04024	cAMP signaling pathway	2.66415e-12	15	KEGG
hsa05166	Human T-cell leukemia virus 1 infection	2.84333e-12	15	KEGG
hsa05235	PD-L1 expression and PD-1 checkpoint pathway in cancer	3.45876e-12	11	KEGG
hsa04919	Thyroid hormone signaling pathway	5.04931e-12	12	KEGG
hsa05211	Renal cell carcinoma	6.62806e-12	10	KEGG
hsa04611	Platelet activation	6.77071e-12	12	KEGG
hsa05165	Human papillomavirus infection	7.76854e-12	17	KEGG
hsa05215	Prostate cancer	9.06074e-12	11	KEGG
hsa01522	Endocrine resistance	1.01568e-11	11	KEGG
hsa05218	Melanoma	1.03009e-11	10	KEGG
hsa05142	Chagas disease	1.5838e-11	11	KEGG
hsa04923	Regulation of lipolysis in adipocytes	2.91984e-11	9	KEGG
hsa05210	Colorectal cancer	6.35512e-11	10	KEGG
hsa04014	Ras signaling pathway	7.04089e-11	14	KEGG
hsa04152	AMPK signaling pathway	9.4529e-11	11	KEGG
hsa05169	Epstein-Barr virus infection	1.55293e-10	13	KEGG
hsa05221	Acute myeloid leukemia	1.56254e-10	9	KEGG
hsa04926	Relaxin signaling pathway	2.07374e-10	11	KEGG
hsa05231	Choline metabolism in cancer	2.37142e-10	10	KEGG
hsa05164	Influenza A	2.97289e-10	12	KEGG
hsa04625	C-type lectin receptor signaling pathway	4.29251e-10	10	KEGG
hsa05214	Glioma	4.41562e-10	9	KEGG
hsa05162	Measles	4.63824e-10	11	KEGG
hsa05418	Fluid shear stress and atherosclerosis	4.63824e-10	11	KEGG
hsa05224	Breast cancer	8.44517e-10	11	KEGG
hsa04668	TNF signaling pathway	8.95279e-10	10	KEGG
hsa04370	VEGF signaling pathway	1.5551e-09	8	KEGG
hsa05132	Salmonella infection	2.02082e-09	13	KEGG
hsa05203	Viral carcinogenesis	2.24504e-09	12	KEGG
hsa04630	JAK-STAT signaling pathway	2.37053e-09	11	KEGG
hsa05222	Small cell lung cancer	2.81336e-09	9	KEGG
hsa05225	Hepatocellular carcinoma	3.47858e-09	11	KEGG
hsa04068	FoxO signaling pathway	4.16064e-09	10	KEGG
hsa05135	Yersinia infection	6.42491e-09	10	KEGG
hsa04914	Progesterone-mediated oocyte maturation	7.06733e-09	9	KEGG
hsa05223	Non-small cell lung cancer	7.88583e-09	8	KEGG
hsa04140	Autophagy - animal	8.48525e-09	10	KEGG
hsa01524	Platinum drug resistance	8.81398e-09	8	KEGG
hsa05226	Gastric cancer	1.44299e-08	10	KEGG
hsa05145	Toxoplasmosis	1.61545e-08	9	KEGG
hsa05160	Hepatitis C	2.37966e-08	10	KEGG
hsa05161	Hepatitis B	3.20728e-08	10	KEGG
hsa05170	Human immunodeficiency virus 1 infection	3.8939e-08	11	KEGG
hsa04380	Osteoclast differentiation	5.18779e-08	9	KEGG
hsa04213	Longevity regulating pathway - multiple species	6.245e-08	7	KEGG
hsa04929	GnRH secretion	7.81382e-08	7	KEGG
hsa04664	Fc epsilon RI signaling pathway	1.19644e-07	7	KEGG
hsa04620	Toll-like receptor signaling pathway	1.45549e-07	8	KEGG
hsa04660	T cell receptor signaling pathway	1.45549e-07	8	KEGG
hsa04917	Prolactin signaling pathway	1.46548e-07	7	KEGG
hsa04062	Chemokine signaling pathway	1.58625e-07	10	KEGG
hsa05131	Shigellosis	1.83191e-07	11	KEGG
hsa04931	Insulin resistance	1.95142e-07	8	KEGG
hsa05415	Diabetic cardiomyopathy	2.65986e-07	10	KEGG
hsa04973	Carbohydrate digestion and absorption	2.67443e-07	6	KEGG
hsa04725	Cholinergic synapse	2.76947e-07	8	KEGG
hsa04015	Rap1 signaling pathway	3.63636e-07	10	KEGG
hsa04722	Neurotrophin signaling pathway	4.12407e-07	8	KEGG
hsa04810	Regulation of actin cytoskeleton	5.12531e-07	10	KEGG
hsa04012	ErbB signaling pathway	5.61917e-07	7	KEGG
hsa05152	Tuberculosis	9.44595e-07	9	KEGG
hsa05213	Endometrial cancer	9.57545e-07	6	KEGG
hsa04910	Insulin signaling pathway	1.20569e-06	8	KEGG
hsa04666	Fc gamma R-mediated phagocytosis	1.38153e-06	7	KEGG
hsa04935	Growth hormone synthesis, secretion and action	5.4277e-06	7	KEGG
hsa04662	B cell receptor signaling pathway	7.40496e-06	6	KEGG
hsa05171	Coronavirus disease - COVID-19	7.55762e-06	9	KEGG
hsa04360	Axon guidance	9.93562e-06	8	KEGG
hsa05010	Alzheimer disease	1.30956e-05	11	KEGG
hsa04550	Signaling pathways regulating pluripotency of stem cells	1.8076e-05	7	KEGG
hsa04932	Non-alcoholic fatty liver disease	3.03745e-05	7	KEGG
hsa04150	mTOR signaling pathway	3.16515e-05	7	KEGG
hsa04670	Leukocyte transendothelial migration	4.85796e-05	6	KEGG
hsa04613	Neutrophil extracellular trap formation	0.000109849	7	KEGG
hsa04211	Longevity regulating pathway	0.000155224	5	KEGG
hsa05017	Spinocerebellar ataxia	0.000169975	6	KEGG
hsa05168	Herpes simplex virus 1 infection	0.000551066	10	KEGG
hsa04920	Adipocytokine signaling pathway	0.000644239	4	KEGG
hsa04650	Natural killer cell mediated cytotoxicity	0.000919762	5	KEGG
hsa05100	Bacterial invasion of epithelial cells	0.00097372	4	KEGG
hsa04960	Aldosterone-regulated sodium reabsorption	0.00120331	3	KEGG
hsa04930	Type II diabetes mellitus	0.00226488	3	KEGG
hsa00562	Inositol phosphate metabolism	0.00830272	3	KEGG
hsa04022	cGMP-PKG signaling pathway	4.28563e-18	18	KEGG
hsa04371	Apelin signaling pathway	1.36174e-12	13	KEGG
hsa04261	Adrenergic signaling in cardiomyocytes	1.53857e-08	10	KEGG
hsa04728	Dopaminergic synapse	0.000109678	6	KEGG
hsa04922	Glucagon signaling pathway	0.000366324	5	KEGG
hsa04020	Calcium signaling pathway	6.3725e-13	16	KEGG
hsa04080	Neuroactive ligand-receptor interaction	2.66277e-09	15	KEGG
hsa04010	MAPK signaling pathway	1.38675e-11	16	KEGG
hsa04270	Vascular smooth muscle contraction	3.12717e-10	11	KEGG
hsa04921	Oxytocin signaling pathway	1.38611e-09	11	KEGG
hsa04730	Long-term depression	2.33103e-05	5	KEGG
hsa04928	Parathyroid hormone synthesis, secretion and action	3.22541e-05	6	KEGG
hsa04720	Long-term potentiation	0.000576227	4	KEGG
hsa04114	Oocyte meiosis	0.000919762	5	KEGG
hsa04912	GnRH signaling pathway	0.0019588	4	KEGG
hsa04724	Glutamatergic synapse	0.00408496	4	KEGG
hsa04659	Th17 cell differentiation	6.2458e-10	10	KEGG
hsa05140	Leishmaniasis	5.13234e-06	6	KEGG
hsa04217	Necroptosis	3.57502e-05	7	KEGG
hsa04621	NOD-like receptor signaling pathway	8.99371e-05	7	KEGG
hsa04658	Th1 and Th2 cell differentiation	0.000181412	5	KEGG
hsa04726	Serotonergic synapse	1.16213e-09	10	KEGG
hsa04750	Inflammatory mediator regulation of TRP channels	9.15198e-08	8	KEGG
hsa04540	Gap junction	1.11438e-05	6	KEGG
hsa00590	Arachidonic acid metabolism	2.04545e-09	8	KEGG
hsa00592	alpha-Linolenic acid metabolism	1.14426e-05	4	KEGG
hsa00591	Linoleic acid metabolism	2.11077e-05	4	KEGG
hsa04975	Fat digestion and absorption	0.00186429	3	KEGG
hsa00565	Ether lipid metabolism	0.002715	3	KEGG
hsa04657	IL-17 signaling pathway	3.41146e-09	9	KEGG
hsa05120	Epithelial cell signaling in Helicobacter pylori infection	1.46548e-07	7	KEGG
hsa05130	Pathogenic Escherichia coli infection	1.76377e-05	8	KEGG
hsa05133	Pertussis	0.000927191	4	KEGG
hsa04110	Cell cycle	4.52472e-08	9	KEGG
hsa05219	Bladder cancer	1.15184e-07	6	KEGG
hsa04115	p53 signaling pathway	1.96367e-07	7	KEGG
hsa04934	Cushing syndrome	0.00193688	5	KEGG
hsa00380	Tryptophan metabolism	1.33753e-07	6	KEGG
hsa04913	Ovarian steroidogenesis	1.04468e-05	5	KEGG
hsa05204	Chemical carcinogenesis - DNA adducts	4.60371e-05	5	KEGG
hsa00140	Steroid hormone biosynthesis	0.000402796	4	KEGG
hsa00980	Metabolism of xenobiotics by cytochrome P450	0.00102187	4	KEGG
hsa00830	Retinol metabolism	0.00682896	3	KEGG
hsa04924	Renin secretion	2.69381e-06	6	KEGG
hsa04970	Salivary secretion	0.00188276	4	KEGG
CORUM:5269	TNF-alpha/NF-kappa B signaling complex 8	3.5239e-06	3	KEGG
hsa04612	Antigen processing and presentation	5.53413e-06	6	KEGG
CORUM:5268	TNF-alpha/NF-kappa B signaling complex 7	9.78482e-06	3	KEGG
CORUM:2721	HCF-1 complex	0.000136753	3	KEGG
hsa04141	Protein processing in endoplasmic reticulum	0.00296322	5	KEGG
hsa04530	Tight junction	5.77334e-06	8	KEGG
hsa04310	Wnt signaling pathway	0.00267654	5	KEGG
hsa05134	Legionellosis	1.81175e-05	5	KEGG
hsa01523	Antifolate resistance	2.42477e-05	4	KEGG
hsa04972	Pancreatic secretion	2.59388e-05	6	KEGG
hsa04976	Bile secretion	0.000155224	5	KEGG
hsa04971	Gastric acid secretion	0.000927191	4	KEGG
hsa00910	Nitrogen metabolism	0.000114437	3	KEGG
hsa05020	Prion disease	0.000173835	8	KEGG
hsa05022	Pathways of neurodegeneration - multiple diseases	0.00163858	9	KEGG
hsa04918	Thyroid hormone synthesis	0.00894042	3	KEGG
hsa05323	Rheumatoid arthritis	0.00019085	5	KEGG
hsa05321	Inflammatory bowel disease	0.00602585	3	KEGG
hsa04350	TGF-beta signaling pathway	0.000200657	5	KEGG
hsa04520	Adherens junction	0.0076927	3	KEGG
hsa04390	Hippo signaling pathway	0.000281642	6	KEGG
hsa00790	Folate biosynthesis	0.000421465	3	KEGG
hsa04144	Endocytosis	0.000594835	7	KEGG
hsa05031	Amphetamine addiction	0.000644239	4	KEGG
hsa00230	Purine metabolism	0.000828845	5	KEGG
hsa05032	Morphine addiction	0.00180878	4	KEGG
hsa04610	Complement and coagulation cascades	0.00140674	4	KEGG
hsa04961	Endocrine and other factor-regulated calcium reabsorption	0.00339555	3	KEGG
hsa04721	Synaptic vesicle cycle	0.00994942	3	KEGG
hsa05416	Viral myocarditis	0.00481899	3	KEGG
hsa04936	Alcoholic liver disease	0.00880088	4	KEGG
hsa03250	Viral life cycle - HIV-1	0.00552359	3	KEGG
hsa03320	PPAR signaling pathway	0.00894042	3	KEGG
GO:0042493	response to drug	3.83219e-32	56	BP
GO:0031667	response to nutrient levels	1.22119e-22	50	BP
GO:0071496	cellular response to external stimulus	4.13118e-22	42	BP
GO:0032496	response to lipopolysaccharide	8.19832e-22	42	BP
GO:0003018	vascular process in circulatory system	2.7794e-21	33	BP
GO:0002237	response to molecule of bacterial origin	6.62326e-21	42	BP
GO:0051480	regulation of cytosolic calcium ion concentration	6.62326e-21	42	BP
GO:0007204	positive regulation of cytosolic calcium ion concentration	9.24214e-21	40	BP
GO:0035296	regulation of tube diameter	9.24214e-21	29	BP
GO:0097746	regulation of blood vessel diameter	9.24214e-21	29	BP
GO:0035150	regulation of tube size	1.03673e-20	29	BP
GO:0019216	regulation of lipid metabolic process	1.25451e-20	45	BP
GO:0062197	cellular response to chemical stress	4.41315e-20	41	BP
GO:0006874	cellular calcium ion homeostasis	8.09839e-19	44	BP
GO:0055074	calcium ion homeostasis	2.11362e-18	44	BP
GO:0072503	cellular divalent inorganic cation homeostasis	1.41012e-17	44	BP
GO:0019932	second-messenger-mediated signaling	3.37513e-17	42	BP
GO:0072593	reactive oxygen species metabolic process	5.47021e-17	34	BP
GO:0070482	response to oxygen levels	6.30049e-17	39	BP
GO:0018108	peptidyl-tyrosine phosphorylation	6.30049e-17	38	BP
GO:0097305	response to alcohol	6.70811e-17	31	BP
GO:0031668	cellular response to extracellular stimulus	6.79088e-17	32	BP
GO:0018212	peptidyl-tyrosine modification	6.98652e-17	38	BP
GO:2000377	regulation of reactive oxygen species metabolic process	6.98652e-17	29	BP
GO:0097756	negative regulation of blood vessel diameter	8.54441e-17	21	BP
GO:0070997	neuron death	1.0089e-16	37	BP
GO:0048511	rhythmic process	2.24944e-16	34	BP
GO:0018105	peptidyl-serine phosphorylation	3.61901e-16	34	BP
GO:1901653	cellular response to peptide	3.68217e-16	38	BP
GO:0018209	peptidyl-serine modification	4.0735e-16	35	BP
GO:0043434	response to peptide hormone	4.11819e-16	40	BP
GO:0006979	response to oxidative stress	9.40932e-16	40	BP
GO:0010038	response to metal ion	1.03242e-15	36	BP
GO:0007584	response to nutrient	1.0818e-15	26	BP
GO:0071902	positive regulation of protein serine/threonine kinase activity	1.0818e-15	35	BP
GO:1903522	regulation of blood circulation	1.1368e-15	33	BP
GO:0036293	response to decreased oxygen levels	1.43046e-15	36	BP
GO:0034599	cellular response to oxidative stress	2.15501e-15	33	BP
GO:0008202	steroid metabolic process	2.20578e-15	34	BP
GO:0050727	regulation of inflammatory response	2.46333e-15	38	BP
GO:0042310	vasoconstriction	2.75661e-15	19	BP
GO:0001666	response to hypoxia	3.17832e-15	35	BP
GO:2000379	positive regulation of reactive oxygen species metabolic process	5.11108e-15	21	BP
GO:0019722	calcium-mediated signaling	6.88884e-15	28	BP
GO:0003012	muscle system process	8.26881e-15	39	BP
GO:0001819	positive regulation of cytokine production	1.15493e-14	38	BP
GO:0007568	aging	3.11929e-14	32	BP
GO:0043405	regulation of MAP kinase activity	3.24055e-14	33	BP
GO:1901214	regulation of neuron death	3.58572e-14	32	BP
GO:0051235	maintenance of location	4.59845e-14	32	BP
GO:0046677	response to antibiotic	6.14171e-14	15	BP
GO:0045834	positive regulation of lipid metabolic process	7.78578e-14	23	BP
GO:0006816	calcium ion transport	8.20189e-14	36	BP
GO:0060326	cell chemotaxis	9.6996e-14	31	BP
GO:0002685	regulation of leukocyte migration	1.47871e-13	26	BP
GO:0000302	response to reactive oxygen species	2.09303e-13	27	BP
GO:0010876	lipid localization	2.09303e-13	36	BP
GO:1903409	reactive oxygen species biosynthetic process	2.11071e-13	21	BP
GO:0006869	lipid transport	2.44597e-13	34	BP
GO:0048608	reproductive structure development	2.45567e-13	36	BP
GO:0048545	response to steroid hormone	2.47799e-13	32	BP
GO:0007623	circadian rhythm	2.59612e-13	26	BP
GO:0006631	fatty acid metabolic process	2.8718e-13	34	BP
GO:0061458	reproductive system development	3.042e-13	36	BP
GO:0031669	cellular response to nutrient levels	3.45443e-13	26	BP
GO:0033559	unsaturated fatty acid metabolic process	4.53655e-13	20	BP
GO:0043279	response to alkaloid	5.12802e-13	19	BP
GO:0006936	muscle contraction	7.98625e-13	32	BP
GO:0009636	response to toxic substance	8.07904e-13	27	BP
GO:0006690	icosanoid metabolic process	8.32965e-13	20	BP
GO:0006939	smooth muscle contraction	1.19405e-12	19	BP
GO:0070838	divalent metal ion transport	1.35006e-12	36	BP
GO:0048872	homeostasis of number of cells	1.37343e-12	27	BP
GO:0070371	ERK1 and ERK2 cascade	1.65496e-12	30	BP
GO:0072511	divalent inorganic cation transport	2.03144e-12	36	BP
GO:0070372	regulation of ERK1 and ERK2 cascade	2.25422e-12	29	BP
GO:0071214	cellular response to abiotic stimulus	2.55307e-12	30	BP
GO:0104004	cellular response to environmental stimulus	2.55307e-12	30	BP
GO:0042110	T cell activation	2.64499e-12	36	BP
GO:0030522	intracellular receptor signaling pathway	2.93134e-12	27	BP
GO:0033002	muscle cell proliferation	3.00466e-12	26	BP
GO:0051402	neuron apoptotic process	3.27154e-12	26	BP
GO:0070661	leukocyte proliferation	3.70213e-12	29	BP
GO:0008217	regulation of blood pressure	4.08914e-12	23	BP
GO:0046890	regulation of lipid biosynthetic process	4.28942e-12	24	BP
GO:0007200	phospholipase C-activating G protein-coupled receptor signaling pathway	5.54486e-12	18	BP
GO:0048732	gland development	5.54486e-12	34	BP
GO:0048015	phosphatidylinositol-mediated signaling	6.90811e-12	23	BP
GO:0009314	response to radiation	7.02181e-12	34	BP
GO:0070374	positive regulation of ERK1 and ERK2 cascade	9.42995e-12	24	BP
GO:0006809	nitric oxide biosynthetic process	9.80526e-12	16	BP
GO:0048017	inositol lipid-mediated signaling	1.03006e-11	23	BP
GO:0051222	positive regulation of protein transport	1.25306e-11	30	BP
GO:0071375	cellular response to peptide hormone stimulus	1.26573e-11	29	BP
GO:0043406	positive regulation of MAP kinase activity	1.64586e-11	26	BP
GO:0019369	arachidonic acid metabolic process	2.33216e-11	14	BP
GO:0007159	leukocyte cell-cell adhesion	2.47775e-11	30	BP
GO:0046209	nitric oxide metabolic process	2.5031e-11	16	BP
GO:0014074	response to purine-containing compound	2.93719e-11	20	BP
GO:1904951	positive regulation of establishment of protein localization	3.65628e-11	30	BP
GO:0003015	heart process	3.65628e-11	27	BP
GO:0009612	response to mechanical stimulus	3.65838e-11	23	BP
GO:0060191	regulation of lipase activity	3.6879e-11	17	BP
GO:2001057	reactive nitrogen species metabolic process	4.17637e-11	16	BP
GO:0009895	negative regulation of catabolic process	4.17637e-11	28	BP
GO:0030595	leukocyte chemotaxis	4.26672e-11	24	BP
GO:0050679	positive regulation of epithelial cell proliferation	4.26672e-11	23	BP
GO:0009266	response to temperature stimulus	4.60869e-11	24	BP
GO:0051701	interaction with host	4.6288e-11	23	BP
GO:0014065	phosphatidylinositol 3-kinase signaling	4.96839e-11	20	BP
GO:0048660	regulation of smooth muscle cell proliferation	5.05641e-11	21	BP
GO:0010518	positive regulation of phospholipase activity	5.40046e-11	14	BP
GO:0001659	temperature homeostasis	5.56518e-11	21	BP
GO:0048659	smooth muscle cell proliferation	6.12226e-11	21	BP
GO:1901568	fatty acid derivative metabolic process	6.12226e-11	21	BP
GO:0051651	maintenance of location in cell	6.4513e-11	23	BP
GO:0060193	positive regulation of lipase activity	6.5733e-11	15	BP
GO:0043270	positive regulation of ion transport	7.2141e-11	26	BP
GO:0060402	calcium ion transport into cytosol	7.47706e-11	20	BP
GO:0033273	response to vitamin	7.51128e-11	16	BP
GO:0032943	mononuclear cell proliferation	8.23558e-11	26	BP
GO:0007187	G protein-coupled receptor signaling pathway, coupled to cyclic nucleotide second messenger	8.23558e-11	25	BP
GO:0060047	heart contraction	8.81076e-11	26	BP
GO:0002687	positive regulation of leukocyte migration	9.54943e-11	19	BP
GO:1901654	response to ketone	9.63879e-11	22	BP
GO:0015850	organic hydroxy compound transport	1.21276e-10	25	BP
GO:0031960	response to corticosteroid	1.41647e-10	20	BP
GO:0007596	blood coagulation	1.47285e-10	28	BP
GO:0042542	response to hydrogen peroxide	1.52001e-10	19	BP
GO:0001676	long-chain fatty acid metabolic process	1.93325e-10	17	BP
GO:0050920	regulation of chemotaxis	1.93928e-10	23	BP
GO:0007599	hemostasis	2.02252e-10	28	BP
GO:0050817	coagulation	2.15033e-10	28	BP
GO:0051896	regulation of protein kinase B signaling	2.19448e-10	24	BP
GO:0062012	regulation of small molecule metabolic process	2.19448e-10	32	BP
GO:0046942	carboxylic acid transport	2.25216e-10	28	BP
GO:0043491	protein kinase B signaling	2.5078e-10	25	BP
GO:0050708	regulation of protein secretion	2.54389e-10	28	BP
GO:0015849	organic acid transport	2.69145e-10	28	BP
GO:0008016	regulation of heart contraction	2.69145e-10	24	BP
GO:0090257	regulation of muscle system process	2.69145e-10	24	BP
GO:0002791	regulation of peptide secretion	3.02882e-10	29	BP
GO:0043523	regulation of neuron apoptotic process	3.28731e-10	22	BP
GO:0015908	fatty acid transport	3.31173e-10	16	BP
GO:0006633	fatty acid biosynthetic process	3.37178e-10	20	BP
GO:0046651	lymphocyte proliferation	3.48135e-10	25	BP
GO:0002262	myeloid cell homeostasis	3.48636e-10	19	BP
GO:0046777	protein autophosphorylation	3.49374e-10	23	BP
GO:0031349	positive regulation of defense response	3.72626e-10	29	BP
GO:0050731	positive regulation of peptidyl-tyrosine phosphorylation	3.86277e-10	21	BP
GO:0048661	positive regulation of smooth muscle cell proliferation	4.29719e-10	16	BP
GO:0010517	regulation of phospholipase activity	4.29719e-10	14	BP
GO:0014068	positive regulation of phosphatidylinositol 3-kinase signaling	4.69738e-10	15	BP
GO:0051897	positive regulation of protein kinase B signaling	5.35193e-10	20	BP
GO:0060401	cytosolic calcium ion transport	5.35193e-10	20	BP
GO:1903523	negative regulation of blood circulation	5.45948e-10	11	BP
GO:0045471	response to ethanol	5.68218e-10	17	BP
GO:0015909	long-chain fatty acid transport	6.0854e-10	14	BP
GO:0097529	myeloid leukocyte migration	6.13512e-10	22	BP
GO:0045822	negative regulation of heart contraction	6.23284e-10	10	BP
GO:0019233	sensory perception of pain	6.34029e-10	16	BP
GO:0010959	regulation of metal ion transport	6.77571e-10	29	BP
GO:0071216	cellular response to biotic stimulus	6.77571e-10	23	BP
GO:0072330	monocarboxylic acid biosynthetic process	6.77571e-10	23	BP
GO:0003044	regulation of systemic arterial blood pressure mediated by a chemical signal	6.9727e-10	12	BP
GO:1903727	positive regulation of phospholipid metabolic process	6.9727e-10	12	BP
GO:0051208	sequestering of calcium ion	6.9727e-10	17	BP
GO:1903426	regulation of reactive oxygen species biosynthetic process	7.0389e-10	16	BP
GO:0050673	epithelial cell proliferation	7.26895e-10	31	BP
GO:0050921	positive regulation of chemotaxis	8.55009e-10	18	BP
GO:0098657	import into cell	1.14695e-09	22	BP
GO:0071222	cellular response to lipopolysaccharide	1.1571e-09	21	BP
GO:0022407	regulation of cell-cell adhesion	1.56941e-09	30	BP
GO:0032963	collagen metabolic process	1.58923e-09	16	BP
GO:0034614	cellular response to reactive oxygen species	1.69023e-09	19	BP
GO:0036473	cell death in response to oxidative stress	1.74205e-09	15	BP
GO:0042391	regulation of membrane potential	1.91583e-09	30	BP
GO:0071248	cellular response to metal ion	2.05543e-09	20	BP
GO:0045428	regulation of nitric oxide biosynthetic process	2.07508e-09	13	BP
GO:0046683	response to organophosphorus	2.27875e-09	17	BP
GO:0050730	regulation of peptidyl-tyrosine phosphorylation	2.37925e-09	23	BP
GO:0015718	monocarboxylic acid transport	2.44211e-09	19	BP
GO:0050678	regulation of epithelial cell proliferation	2.89179e-09	28	BP
GO:0051209	release of sequestered calcium ion into cytosol	2.93058e-09	16	BP
GO:0001667	ameboidal-type cell migration	2.99995e-09	31	BP
GO:0010507	negative regulation of autophagy	3.01999e-09	14	BP
GO:0016042	lipid catabolic process	3.16062e-09	26	BP
GO:0051283	negative regulation of sequestering of calcium ion	3.26483e-09	16	BP
GO:0042445	hormone metabolic process	3.30234e-09	21	BP
GO:0045429	positive regulation of nitric oxide biosynthetic process	3.4111e-09	11	BP
GO:0033627	cell adhesion mediated by integrin	3.44567e-09	13	BP
GO:0071219	cellular response to molecule of bacterial origin	3.53729e-09	21	BP
GO:0050729	positive regulation of inflammatory response	3.5971e-09	18	BP
GO:0045785	positive regulation of cell adhesion	3.64744e-09	29	BP
GO:0010506	regulation of autophagy	3.90561e-09	26	BP
GO:0051282	regulation of sequestering of calcium ion	4.02136e-09	16	BP
GO:0120254	olefinic compound metabolic process	4.02136e-09	16	BP
GO:0097553	calcium ion transmembrane import into cytosol	4.17593e-09	17	BP
GO:0071312	cellular response to alkaloid	4.17593e-09	10	BP
GO:0010863	positive regulation of phospholipase C activity	4.17593e-09	11	BP
GO:1904407	positive regulation of nitric oxide metabolic process	4.17593e-09	11	BP
GO:0006470	protein dephosphorylation	4.34841e-09	25	BP
GO:0006636	unsaturated fatty acid biosynthetic process	4.60706e-09	12	BP
GO:0046456	icosanoid biosynthetic process	4.60706e-09	12	BP
GO:0030574	collagen catabolic process	5.26746e-09	11	BP
GO:0019229	regulation of vasoconstriction	5.59217e-09	12	BP
GO:0050994	regulation of lipid catabolic process	5.59217e-09	12	BP
GO:1903037	regulation of leukocyte cell-cell adhesion	6.22966e-09	25	BP
GO:1900274	regulation of phospholipase C activity	6.60481e-09	11	BP
GO:0014066	regulation of phosphatidylinositol 3-kinase signaling	7.8771e-09	16	BP
GO:2001234	negative regulation of apoptotic signaling pathway	7.9111e-09	21	BP
GO:0042063	gliogenesis	7.93436e-09	24	BP
GO:0044409	entry into host	8.40316e-09	17	BP
GO:0051384	response to glucocorticoid	8.40316e-09	17	BP
GO:0032868	response to insulin	8.62518e-09	23	BP
GO:0002526	acute inflammatory response	1.01277e-08	15	BP
GO:0007249	I-kappaB kinase/NF-kappaB signaling	1.05192e-08	23	BP
GO:0070588	calcium ion transmembrane transport	1.07169e-08	24	BP
GO:0051098	regulation of binding	1.17025e-08	26	BP
GO:0003073	regulation of systemic arterial blood pressure	1.17877e-08	14	BP
GO:1903725	regulation of phospholipid metabolic process	1.17877e-08	14	BP
GO:0019218	regulation of steroid metabolic process	1.18988e-08	16	BP
GO:0019058	viral life cycle	1.23127e-08	25	BP
GO:0070663	regulation of leukocyte proliferation	1.28549e-08	21	BP
GO:0097193	intrinsic apoptotic signaling pathway	1.33269e-08	23	BP
GO:0006937	regulation of muscle contraction	1.37604e-08	18	BP
GO:1901216	positive regulation of neuron death	1.5183e-08	14	BP
GO:0060759	regulation of response to cytokine stimulus	1.5183e-08	19	BP
GO:0009416	response to light stimulus	1.59807e-08	24	BP
GO:0071241	cellular response to inorganic substance	1.79876e-08	20	BP
GO:0018107	peptidyl-threonine phosphorylation	2.01196e-08	15	BP
GO:0030168	platelet activation	2.40543e-08	17	BP
GO:0060249	anatomical structure homeostasis	2.56034e-08	29	BP
GO:0044706	multi-multicellular organism process	2.61956e-08	20	BP
GO:0035304	regulation of protein dephosphorylation	2.72783e-08	16	BP
GO:2001233	regulation of apoptotic signaling pathway	2.91991e-08	27	BP
GO:0043122	regulation of I-kappaB kinase/NF-kappaB signaling	2.95849e-08	21	BP
GO:0006066	alcohol metabolic process	2.98857e-08	26	BP
GO:0051924	regulation of calcium ion transport	3.15198e-08	21	BP
GO:0032147	activation of protein kinase activity	3.19798e-08	24	BP
GO:0001959	regulation of cytokine-mediated signaling pathway	3.21958e-08	18	BP
GO:0007193	adenylate cyclase-inhibiting G protein-coupled receptor signaling pathway	3.2624e-08	13	BP
GO:0035637	multicellular organismal signaling	3.3052e-08	19	BP
GO:1904645	response to amyloid-beta	3.31442e-08	11	BP
GO:0007548	sex differentiation	3.48412e-08	22	BP
GO:0042692	muscle cell differentiation	3.79703e-08	26	BP
GO:0044070	regulation of anion transport	4.08152e-08	14	BP
GO:0007188	adenylate cyclase-modulating G protein-coupled receptor signaling pathway	4.20996e-08	20	BP
GO:0002688	regulation of leukocyte chemotaxis	4.24959e-08	15	BP
GO:0010212	response to ionizing radiation	4.32776e-08	16	BP
GO:0033135	regulation of peptidyl-serine phosphorylation	4.77362e-08	16	BP
GO:1903039	positive regulation of leukocyte cell-cell adhesion	4.80638e-08	20	BP
GO:1901215	negative regulation of neuron death	5.11797e-08	19	BP
GO:0051090	regulation of DNA-binding transcription factor activity	5.11797e-08	28	BP
GO:0018210	peptidyl-threonine modification	5.19598e-08	15	BP
GO:0071887	leukocyte apoptotic process	5.73681e-08	14	BP
GO:0051100	negative regulation of binding	6.12285e-08	17	BP
GO:0052126	movement in host environment	6.12285e-08	17	BP
GO:0030099	myeloid cell differentiation	6.68606e-08	27	BP
GO:1903428	positive regulation of reactive oxygen species biosynthetic process	6.74995e-08	11	BP
GO:0016311	dephosphorylation	6.79407e-08	29	BP
GO:0009306	protein secretion	6.94775e-08	28	BP
GO:1905952	regulation of lipid localization	7.19317e-08	17	BP
GO:0002683	negative regulation of immune system process	7.20349e-08	28	BP
GO:0035592	establishment of protein localization to extracellular region	7.20349e-08	28	BP
GO:0035264	multicellular organism growth	7.40982e-08	16	BP
GO:0046883	regulation of hormone secretion	7.43092e-08	21	BP
GO:0034612	response to tumor necrosis factor	7.50531e-08	23	BP
GO:0033555	multicellular organismal response to stress	7.50531e-08	12	BP
GO:1903524	positive regulation of blood circulation	7.50531e-08	12	BP
GO:0042098	T cell proliferation	7.93515e-08	18	BP
GO:0050670	regulation of lymphocyte proliferation	8.1999e-08	19	BP
GO:0001101	response to acid chemical	9.29365e-08	15	BP
GO:0032944	regulation of mononuclear cell proliferation	9.46136e-08	19	BP
GO:0071692	protein localization to extracellular region	9.64451e-08	28	BP
GO:0001938	positive regulation of endothelial cell proliferation	9.69638e-08	14	BP
GO:0043112	receptor metabolic process	9.8965e-08	18	BP
GO:0062013	positive regulation of small molecule metabolic process	1.0408e-07	16	BP
GO:0001503	ossification	1.05328e-07	26	BP
GO:0046718	viral entry into host cell	1.11639e-07	15	BP
GO:0071260	cellular response to mechanical stimulus	1.1389e-07	12	BP
GO:0006352	DNA-templated transcription, initiation	1.16378e-07	20	BP
GO:0050890	cognition	1.21572e-07	22	BP
GO:0032368	regulation of lipid transport	1.21572e-07	15	BP
GO:0048565	digestive tract development	1.21572e-07	15	BP
GO:0048771	tissue remodeling	1.21891e-07	17	BP
GO:0050810	regulation of steroid biosynthetic process	1.42212e-07	13	BP
GO:0031331	positive regulation of cellular catabolic process	1.48157e-07	25	BP
GO:0022409	positive regulation of cell-cell adhesion	1.49769e-07	21	BP
GO:0050867	positive regulation of cell activation	1.57998e-07	26	BP
GO:0055067	monovalent inorganic cation homeostasis	1.57998e-07	16	BP
GO:0006805	xenobiotic metabolic process	1.61911e-07	14	BP
GO:0022617	extracellular matrix disassembly	1.68484e-07	12	BP
GO:0030193	regulation of blood coagulation	1.68484e-07	12	BP
GO:0010001	glial cell differentiation	1.6941e-07	19	BP
GO:0010631	epithelial cell migration	1.77203e-07	24	BP
GO:1903034	regulation of response to wounding	1.78421e-07	17	BP
GO:0006644	phospholipid metabolic process	1.83735e-07	27	BP
GO:1900046	regulation of hemostasis	1.90636e-07	12	BP
GO:0060048	cardiac muscle contraction	1.90636e-07	15	BP
GO:0046394	carboxylic acid biosynthetic process	1.93682e-07	24	BP
GO:0045123	cellular extravasation	1.9661e-07	11	BP
GO:1902652	secondary alcohol metabolic process	1.98658e-07	16	BP
GO:0016053	organic acid biosynthetic process	2.01455e-07	24	BP
GO:0090132	epithelium migration	2.01455e-07	24	BP
GO:0009743	response to carbohydrate	2.01815e-07	19	BP
GO:0016049	cell growth	2.13316e-07	28	BP
GO:0034764	positive regulation of transmembrane transport	2.24966e-07	18	BP
GO:0040014	regulation of multicellular organism growth	2.25895e-07	11	BP
GO:0046879	hormone secretion	2.26815e-07	22	BP
GO:0071453	cellular response to oxygen levels	2.28226e-07	19	BP
GO:0007259	receptor signaling pathway via JAK-STAT	2.30108e-07	16	BP
GO:0006970	response to osmotic stress	2.40442e-07	12	BP
GO:0043123	positive regulation of I-kappaB kinase/NF-kappaB signaling	2.52988e-07	17	BP
GO:0033032	regulation of myeloid cell apoptotic process	2.54835e-07	8	BP
GO:0050901	leukocyte tethering or rolling	2.54835e-07	8	BP
GO:0071466	cellular response to xenobiotic stimulus	2.56127e-07	14	BP
GO:0090130	tissue migration	2.638e-07	24	BP
GO:0006367	transcription initiation from RNA polymerase II promoter	2.67647e-07	17	BP
GO:0001776	leukocyte homeostasis	2.67647e-07	12	BP
GO:0009791	post-embryonic development	2.67647e-07	12	BP
GO:2000106	regulation of leukocyte apoptotic process	2.67647e-07	12	BP
GO:0033157	regulation of intracellular protein transport	2.74016e-07	20	BP
GO:0035265	organ growth	3.10612e-07	17	BP
GO:0003085	negative regulation of systemic arterial blood pressure	3.11239e-07	7	BP
GO:0071868	cellular response to monoamine stimulus	3.28367e-07	13	BP
GO:0071870	cellular response to catecholamine stimulus	3.28367e-07	13	BP
GO:0001516	prostaglandin biosynthetic process	3.29002e-07	8	BP
GO:0046457	prostanoid biosynthetic process	3.29002e-07	8	BP
GO:0016125	sterol metabolic process	3.34195e-07	16	BP
GO:0055123	digestive system development	3.36385e-07	15	BP
GO:0046889	positive regulation of lipid biosynthetic process	3.37515e-07	12	BP
GO:0050818	regulation of coagulation	3.37515e-07	12	BP
GO:0009914	hormone transport	3.50244e-07	22	BP
GO:0031295	T cell costimulation	3.56508e-07	10	BP
GO:2001237	negative regulation of extrinsic apoptotic signaling pathway	3.58428e-07	13	BP
GO:0036294	cellular response to decreased oxygen levels	3.68004e-07	18	BP
GO:0008631	intrinsic apoptotic signaling pathway in response to oxidative stress	4.16558e-07	9	BP
GO:0007565	female pregnancy	4.35915e-07	17	BP
GO:0033138	positive regulation of peptidyl-serine phosphorylation	4.43888e-07	13	BP
GO:0002064	epithelial cell development	4.49305e-07	18	BP
GO:0006694	steroid biosynthetic process	4.65915e-07	17	BP
GO:0061041	regulation of wound healing	4.66943e-07	15	BP
GO:0032386	regulation of intracellular transport	4.77929e-07	23	BP
GO:0045927	positive regulation of growth	4.77929e-07	20	BP
GO:0009410	response to xenobiotic stimulus	4.79243e-07	14	BP
GO:0097696	receptor signaling pathway via STAT	4.80769e-07	16	BP
GO:0071867	response to monoamine	4.832e-07	13	BP
GO:0071869	response to catecholamine	4.832e-07	13	BP
GO:0031294	lymphocyte costimulation	4.84261e-07	10	BP
GO:0035306	positive regulation of dephosphorylation	4.84261e-07	10	BP
GO:0031670	cellular response to nutrient	4.94195e-07	9	BP
GO:0035307	positive regulation of protein dephosphorylation	4.94195e-07	9	BP
GO:0002224	toll-like receptor signaling pathway	4.94521e-07	15	BP
GO:0008406	gonad development	4.94521e-07	18	BP
GO:0016485	protein processing	4.94521e-07	18	BP
GO:0050863	regulation of T cell activation	5.34214e-07	22	BP
GO:0008203	cholesterol metabolic process	5.34214e-07	15	BP
GO:0009896	positive regulation of catabolic process	5.89921e-07	26	BP
GO:0032869	cellular response to insulin stimulus	6.00577e-07	18	BP
GO:0006941	striated muscle contraction	6.36824e-07	16	BP
GO:0030198	extracellular matrix organization	6.55138e-07	24	BP
GO:0061900	glial cell activation	6.57096e-07	10	BP
GO:0034765	regulation of ion transmembrane transport	6.71348e-07	27	BP
GO:0010039	response to iron ion	6.71917e-07	8	BP
GO:0033028	myeloid cell apoptotic process	6.71917e-07	8	BP
GO:0043062	extracellular structure organization	6.77732e-07	24	BP
GO:0002283	neutrophil activation involved in immune response	6.92397e-07	27	BP
GO:1903829	positive regulation of cellular protein localization	7.11435e-07	22	BP
GO:0061028	establishment of endothelial barrier	7.11759e-07	9	BP
GO:0045137	development of primary sexual characteristics	7.13254e-07	18	BP
GO:0150076	neuroinflammatory response	7.16555e-07	11	BP
GO:0098739	import across plasma membrane	7.24981e-07	15	BP
GO:0097191	extrinsic apoptotic signaling pathway	7.5626e-07	18	BP
GO:0051047	positive regulation of secretion	7.76922e-07	22	BP
GO:0002690	positive regulation of leukocyte chemotaxis	8.0806e-07	12	BP
GO:0090316	positive regulation of intracellular protein transport	8.32941e-07	16	BP
GO:0007202	activation of phospholipase C activity	8.34205e-07	8	BP
GO:0042311	vasodilation	8.34205e-07	8	BP
GO:0045907	positive regulation of vasoconstriction	8.34205e-07	8	BP
GO:0034284	response to monosaccharide	8.66319e-07	17	BP
GO:1901655	cellular response to ketone	8.94377e-07	12	BP
GO:0071456	cellular response to hypoxia	9.24638e-07	17	BP
GO:0001936	regulation of endothelial cell proliferation	9.52701e-07	16	BP
GO:0035303	regulation of dephosphorylation	9.86491e-07	17	BP
GO:0006942	regulation of striated muscle contraction	9.93858e-07	12	BP
GO:0009409	response to cold	1.00367e-06	9	BP
GO:0042220	response to cocaine	1.00367e-06	9	BP
GO:0002696	positive regulation of leukocyte activation	1.02041e-06	24	BP
GO:0002573	myeloid leukocyte differentiation	1.04397e-06	17	BP
GO:2001236	regulation of extrinsic apoptotic signaling pathway	1.05052e-06	15	BP
GO:0015837	amine transport	1.09734e-06	12	BP
GO:0046660	female sex differentiation	1.10643e-06	13	BP
GO:0009267	cellular response to starvation	1.1284e-06	15	BP
GO:0055088	lipid homeostasis	1.1284e-06	15	BP
GO:0001885	endothelial cell development	1.14148e-06	10	BP
GO:0048863	stem cell differentiation	1.15192e-06	19	BP
GO:0032355	response to estradiol	1.17016e-06	14	BP
GO:0002673	regulation of acute inflammatory response	1.17251e-06	9	BP
GO:0006692	prostanoid metabolic process	1.17251e-06	9	BP
GO:0006693	prostaglandin metabolic process	1.17251e-06	9	BP
GO:0008585	female gonad development	1.19818e-06	12	BP
GO:0031330	negative regulation of cellular catabolic process	1.20434e-06	19	BP
GO:0046425	regulation of receptor signaling pathway via JAK-STAT	1.26006e-06	14	BP
GO:0001933	negative regulation of protein phosphorylation	1.32338e-06	25	BP
GO:0042116	macrophage activation	1.32338e-06	12	BP
GO:0045639	positive regulation of myeloid cell differentiation	1.32338e-06	12	BP
GO:0051146	striated muscle cell differentiation	1.36306e-06	20	BP
GO:0048638	regulation of developmental growth	1.37167e-06	22	BP
GO:0001774	microglial cell activation	1.37167e-06	9	BP
GO:0002269	leukocyte activation involved in inflammatory response	1.37167e-06	9	BP
GO:0042987	amyloid precursor protein catabolic process	1.37167e-06	9	BP
GO:0048145	regulation of fibroblast proliferation	1.42434e-06	11	BP
GO:0055117	regulation of cardiac muscle contraction	1.42434e-06	11	BP
GO:0015844	monoamine transport	1.60732e-06	11	BP
GO:0048144	fibroblast proliferation	1.60732e-06	11	BP
GO:1901570	fatty acid derivative biosynthetic process	1.60879e-06	12	BP
GO:0050435	amyloid-beta metabolic process	1.61035e-06	9	BP
GO:0071675	regulation of mononuclear cell migration	1.61035e-06	9	BP
GO:0071827	plasma lipoprotein particle organization	1.61035e-06	9	BP
GO:0032890	regulation of organic acid transport	1.6815e-06	10	BP
GO:0002793	positive regulation of peptide secretion	1.6815e-06	16	BP
GO:0014706	striated muscle tissue development	1.75716e-06	23	BP
GO:0002027	regulation of heart rate	1.76223e-06	12	BP
GO:0042326	negative regulation of phosphorylation	1.76223e-06	26	BP
GO:0001655	urogenital system development	1.82325e-06	21	BP
GO:0035902	response to immobilization stress	1.84586e-06	7	BP
GO:0010742	macrophage derived foam cell differentiation	1.87038e-06	8	BP
GO:0071276	cellular response to cadmium ion	1.87038e-06	8	BP
GO:0090077	foam cell differentiation	1.87038e-06	8	BP
GO:0055078	sodium ion homeostasis	1.87038e-06	9	BP
GO:0046545	development of primary female sexual characteristics	1.92446e-06	12	BP
GO:0043312	neutrophil degranulation	1.95074e-06	26	BP
GO:0050714	positive regulation of protein secretion	2.08556e-06	15	BP
GO:0032388	positive regulation of intracellular transport	2.08943e-06	17	BP
GO:0061756	leukocyte adhesion to vascular endothelial cell	2.19506e-06	9	BP
GO:0034504	protein localization to nucleus	2.21873e-06	19	BP
GO:0031649	heat generation	2.34448e-06	6	BP
GO:0001935	endothelial cell proliferation	2.46123e-06	16	BP
GO:1904892	regulation of receptor signaling pathway via STAT	2.49316e-06	14	BP
GO:0034101	erythrocyte homeostasis	2.5641e-06	13	BP
GO:1902895	positive regulation of pri-miRNA transcription by RNA polymerase II	2.7805e-06	8	BP
GO:1902991	regulation of amyloid precursor protein catabolic process	2.7805e-06	8	BP
GO:0002221	pattern recognition receptor signaling pathway	2.78316e-06	16	BP
GO:0031099	regeneration	2.78316e-06	16	BP
GO:0042982	amyloid precursor protein metabolic process	2.78316e-06	10	BP
GO:0061180	mammary gland epithelium development	2.78316e-06	10	BP
GO:0071825	protein-lipid complex subunit organization	2.97749e-06	9	BP
GO:0001822	kidney development	3.00813e-06	19	BP
GO:0046427	positive regulation of receptor signaling pathway via JAK-STAT	3.04107e-06	11	BP
GO:1903351	cellular response to dopamine	3.04107e-06	11	BP
GO:0032800	receptor biosynthetic process	3.04416e-06	7	BP
GO:1990776	response to angiotensin	3.04416e-06	7	BP
GO:0019226	transmission of nerve impulse	3.13613e-06	10	BP
GO:1990845	adaptive thermogenesis	3.3313e-06	14	BP
GO:0051899	membrane depolarization	3.35675e-06	11	BP
GO:0051952	regulation of amine transport	3.35675e-06	11	BP
GO:1903350	response to dopamine	3.35675e-06	11	BP
GO:0010332	response to gamma radiation	3.4128e-06	9	BP
GO:0043542	endothelial cell migration	3.44229e-06	19	BP
GO:0003007	heart morphogenesis	3.44229e-06	18	BP
GO:0071559	response to transforming growth factor beta	3.44229e-06	18	BP
GO:0046822	regulation of nucleocytoplasmic transport	3.66572e-06	12	BP
GO:0042594	response to starvation	3.72852e-06	16	BP
GO:0007611	learning or memory	3.82484e-06	18	BP
GO:0042180	cellular ketone metabolic process	3.82484e-06	18	BP
GO:0060537	muscle tissue development	3.86832e-06	23	BP
GO:1904894	positive regulation of receptor signaling pathway via STAT	4.10935e-06	11	BP
GO:1901342	regulation of vasculature development	4.36956e-06	24	BP
GO:0043200	response to amino acid	4.38447e-06	12	BP
GO:0043627	response to estrogen	4.47304e-06	10	BP
GO:0072001	renal system development	4.62557e-06	19	BP
GO:0051604	protein maturation	4.86289e-06	19	BP
GO:0072091	regulation of stem cell proliferation	5.04406e-06	10	BP
GO:0044262	cellular carbohydrate metabolic process	5.10044e-06	19	BP
GO:0001508	action potential	5.21285e-06	13	BP
GO:0031647	regulation of protein stability	5.6308e-06	19	BP
GO:0043666	regulation of phosphoprotein phosphatase activity	5.72386e-06	12	BP
GO:0071356	cellular response to tumor necrosis factor	5.90196e-06	19	BP
GO:0051251	positive regulation of lymphocyte activation	5.93268e-06	21	BP
GO:0001558	regulation of cell growth	5.96871e-06	23	BP
GO:0097755	positive regulation of blood vessel diameter	5.98459e-06	9	BP
GO:0050870	positive regulation of T cell activation	5.98674e-06	16	BP
GO:0009308	amine metabolic process	6.05313e-06	13	BP
GO:0046661	male sex differentiation	6.23771e-06	14	BP
GO:0006898	receptor-mediated endocytosis	6.24288e-06	20	BP
GO:0050804	modulation of chemical synaptic transmission	6.27569e-06	24	BP
GO:0010565	regulation of cellular ketone metabolic process	6.28025e-06	15	BP
GO:0051767	nitric-oxide synthase biosynthetic process	6.28134e-06	6	BP
GO:0051769	regulation of nitric-oxide synthase biosynthetic process	6.28134e-06	6	BP
GO:0071071	regulation of phospholipid biosynthetic process	6.28134e-06	6	BP
GO:0099177	regulation of trans-synaptic signaling	6.45023e-06	24	BP
GO:0008584	male gonad development	6.45023e-06	13	BP
GO:1904646	cellular response to amyloid-beta	6.50449e-06	8	BP
GO:0030258	lipid modification	6.6079e-06	18	BP
GO:0048010	vascular endothelial growth factor receptor signaling pathway	6.60927e-06	11	BP
GO:2001243	negative regulation of intrinsic apoptotic signaling pathway	6.60927e-06	11	BP
GO:0031098	stress-activated protein kinase signaling cascade	6.61054e-06	19	BP
GO:0030879	mammary gland development	6.89825e-06	13	BP
GO:0046546	development of primary male sexual characteristics	6.89825e-06	13	BP
GO:0007162	negative regulation of cell adhesion	6.90999e-06	19	BP
GO:0042593	glucose homeostasis	7.29948e-06	17	BP
GO:0008210	estrogen metabolic process	7.34871e-06	7	BP
GO:0010743	regulation of macrophage derived foam cell differentiation	7.34871e-06	7	BP
GO:0042129	regulation of T cell proliferation	7.46428e-06	14	BP
GO:0017144	drug metabolic process	7.56261e-06	8	BP
GO:0032309	icosanoid secretion	7.56261e-06	8	BP
GO:0033500	carbohydrate homeostasis	7.63437e-06	17	BP
GO:0048678	response to axon injury	7.64327e-06	10	BP
GO:0030218	erythrocyte differentiation	7.72389e-06	12	BP
GO:0070301	cellular response to hydrogen peroxide	7.87783e-06	11	BP
GO:0002700	regulation of production of molecular mediator of immune response	7.87783e-06	13	BP
GO:0106106	cold-induced thermogenesis	7.87783e-06	13	BP
GO:0120161	regulation of cold-induced thermogenesis	7.87783e-06	13	BP
GO:0071073	positive regulation of phospholipid biosynthetic process	8.31055e-06	5	BP
GO:0010522	regulation of calcium ion transport into cytosol	8.60847e-06	11	BP
GO:0019217	regulation of fatty acid metabolic process	8.60847e-06	11	BP
GO:0042632	cholesterol homeostasis	8.60847e-06	11	BP
GO:0045776	negative regulation of blood pressure	8.77631e-06	8	BP
GO:0032102	negative regulation of response to external stimulus	9.34298e-06	23	BP
GO:0055092	sterol homeostasis	9.45394e-06	11	BP
GO:0046686	response to cadmium ion	9.71535e-06	9	BP
GO:0045765	regulation of angiogenesis	1.02388e-05	22	BP
GO:0033628	regulation of cell adhesion mediated by integrin	1.02824e-05	8	BP
GO:0048708	astrocyte differentiation	1.04787e-05	10	BP
GO:0008277	regulation of G protein-coupled receptor signaling pathway	1.05239e-05	13	BP
GO:0003014	renal system process	1.06077e-05	12	BP
GO:0042759	long-chain fatty acid biosynthetic process	1.08979e-05	7	BP
GO:0043524	negative regulation of neuron apoptotic process	1.12965e-05	13	BP
GO:0003300	cardiac muscle hypertrophy	1.12992e-05	11	BP
GO:0019318	hexose metabolic process	1.13781e-05	17	BP
GO:1903532	positive regulation of secretion by cell	1.1701e-05	19	BP
GO:0009755	hormone-mediated signaling pathway	1.17628e-05	15	BP
GO:0017038	protein import	1.17628e-05	15	BP
GO:0006606	protein import into nucleus	1.20281e-05	13	BP
GO:0070665	positive regulation of leukocyte proliferation	1.20281e-05	13	BP
GO:0007631	feeding behavior	1.22529e-05	11	BP
GO:0097006	regulation of plasma lipoprotein particle levels	1.22529e-05	11	BP
GO:2000378	negative regulation of reactive oxygen species metabolic process	1.22846e-05	9	BP
GO:0002831	regulation of response to biotic stimulus	1.26619e-05	22	BP
GO:0016241	regulation of macroautophagy	1.30969e-05	14	BP
GO:0009746	response to hexose	1.31331e-05	15	BP
GO:0014013	regulation of gliogenesis	1.32431e-05	12	BP
GO:0072089	stem cell proliferation	1.32431e-05	12	BP
GO:0050873	brown fat cell differentiation	1.36179e-05	8	BP
GO:0071715	icosanoid transport	1.36179e-05	8	BP
GO:1901571	fatty acid derivative transport	1.36179e-05	8	BP
GO:1901617	organic hydroxy compound biosynthetic process	1.36674e-05	17	BP
GO:0050918	positive chemotaxis	1.37321e-05	9	BP
GO:1904062	regulation of cation transmembrane transport	1.44387e-05	20	BP
GO:0014897	striated muscle hypertrophy	1.44387e-05	11	BP
GO:0048738	cardiac muscle tissue development	1.44387e-05	16	BP
GO:0006909	phagocytosis	1.52968e-05	21	BP
GO:1902893	regulation of pri-miRNA transcription by RNA polymerase II	1.57202e-05	8	BP
GO:0001894	tissue homeostasis	1.58091e-05	17	BP
GO:0051051	negative regulation of transport	1.6374e-05	24	BP
GO:0014896	muscle hypertrophy	1.71897e-05	11	BP
GO:0050796	regulation of insulin secretion	1.77201e-05	14	BP
GO:0045444	fat cell differentiation	1.78475e-05	16	BP
GO:0000187	activation of MAPK activity	1.78885e-05	13	BP
GO:0001890	placenta development	1.78885e-05	13	BP
GO:0002407	dendritic cell chemotaxis	1.79892e-05	6	BP
GO:0050995	negative regulation of lipid catabolic process	1.79892e-05	6	BP
GO:0000186	activation of MAPKK activity	1.79892e-05	8	BP
GO:1904659	glucose transmembrane transport	1.85492e-05	11	BP
GO:0038166	angiotensin-activated signaling pathway	1.85492e-05	5	BP
GO:0044242	cellular lipid catabolic process	1.85492e-05	16	BP
GO:0090218	positive regulation of lipid kinase activity	1.85492e-05	7	BP
GO:0071346	cellular response to interferon-gamma	1.85492e-05	14	BP
GO:0150063	visual system development	1.89922e-05	21	BP
GO:0005996	monosaccharide metabolic process	2.03172e-05	18	BP
GO:0070542	response to fatty acid	2.04266e-05	10	BP
GO:0061614	pri-miRNA transcription by RNA polymerase II	2.05576e-05	8	BP
GO:0035690	cellular response to drug	2.15899e-05	9	BP
GO:0042113	B cell activation	2.16275e-05	19	BP
GO:0060333	interferon-gamma-mediated signaling pathway	2.24596e-05	10	BP
GO:0050927	positive regulation of positive chemotaxis	2.26597e-05	6	BP
GO:0062149	detection of stimulus involved in sensory perception of pain	2.26597e-05	6	BP
GO:0071677	positive regulation of mononuclear cell migration	2.26597e-05	6	BP
GO:1904385	cellular response to angiotensin	2.26597e-05	6	BP
GO:0048880	sensory system development	2.37192e-05	21	BP
GO:0051937	catecholamine transport	2.39855e-05	9	BP
GO:0034767	positive regulation of ion transmembrane transport	2.4494e-05	13	BP
GO:1900407	regulation of cellular response to oxidative stress	2.4494e-05	10	BP
GO:0006006	glucose metabolic process	2.49565e-05	15	BP
GO:0008645	hexose transmembrane transport	2.54657e-05	11	BP
GO:0034205	amyloid-beta formation	2.61093e-05	7	BP
GO:1901550	regulation of endothelial cell development	2.6449e-05	5	BP
GO:1903140	regulation of establishment of endothelial barrier	2.6449e-05	5	BP
GO:0031623	receptor internalization	2.75618e-05	11	BP
GO:0003081	regulation of systemic arterial blood pressure by renin-angiotensin	2.83653e-05	6	BP
GO:0050926	regulation of positive chemotaxis	2.83653e-05	6	BP
GO:0090025	regulation of monocyte chemotaxis	2.83653e-05	6	BP
GO:0097066	response to thyroid hormone	2.83653e-05	6	BP
GO:0051591	response to cAMP	2.92793e-05	10	BP
GO:0006575	cellular modified amino acid metabolic process	2.93748e-05	14	BP
GO:0051881	regulation of mitochondrial membrane potential	2.94982e-05	9	BP
GO:0015749	monosaccharide transmembrane transport	2.96053e-05	11	BP
GO:0046486	glycerolipid metabolic process	2.99979e-05	22	BP
GO:0060688	regulation of morphogenesis of a branching structure	3.01401e-05	8	BP
GO:0001990	regulation of systemic arterial blood pressure by hormone	3.03745e-05	7	BP
GO:0010613	positive regulation of cardiac muscle hypertrophy	3.03745e-05	7	BP
GO:0140353	lipid export from cell	3.03745e-05	7	BP
GO:0009411	response to UV	3.07124e-05	12	BP
GO:0045446	endothelial cell differentiation	3.17253e-05	11	BP
GO:0051341	regulation of oxidoreductase activity	3.17253e-05	11	BP
GO:1904019	epithelial cell apoptotic process	3.17253e-05	11	BP
GO:0045862	positive regulation of proteolysis	3.18107e-05	20	BP
GO:0046323	glucose import	3.23885e-05	9	BP
GO:0007586	digestion	3.27542e-05	12	BP
GO:2001242	regulation of intrinsic apoptotic signaling pathway	3.28116e-05	13	BP
GO:0071398	cellular response to fatty acid	3.38557e-05	8	BP
GO:0072521	purine-containing compound metabolic process	3.38557e-05	23	BP
GO:0007569	cell aging	3.403e-05	11	BP
GO:0034219	carbohydrate transmembrane transport	3.403e-05	11	BP
GO:0014742	positive regulation of muscle hypertrophy	3.53509e-05	7	BP
GO:0001780	neutrophil homeostasis	3.61119e-05	5	BP
GO:0034374	low-density lipoprotein particle remodeling	3.61119e-05	5	BP
GO:0055119	relaxation of cardiac muscle	3.61119e-05	5	BP
GO:0008286	insulin receptor signaling pathway	3.73122e-05	12	BP
GO:0120162	positive regulation of cold-induced thermogenesis	3.73551e-05	10	BP
GO:1903793	positive regulation of anion transport	3.81237e-05	8	BP
GO:0071560	cellular response to transforming growth factor beta stimulus	3.93814e-05	16	BP
GO:0014015	positive regulation of gliogenesis	3.93814e-05	9	BP
GO:1903201	regulation of oxidative stress-induced cell death	3.93814e-05	9	BP
GO:0006720	isoprenoid metabolic process	3.9726e-05	12	BP
GO:0045833	negative regulation of lipid metabolic process	4.06066e-05	10	BP
GO:0071470	cellular response to osmotic stress	4.10255e-05	7	BP
GO:0007612	learning	4.23594e-05	12	BP
GO:0030194	positive regulation of blood coagulation	4.23594e-05	6	BP
GO:0045932	negative regulation of muscle contraction	4.23594e-05	6	BP
GO:0071880	adenylate cyclase-activating adrenergic receptor signaling pathway	4.23594e-05	6	BP
GO:1900048	positive regulation of hemostasis	4.23594e-05	6	BP
GO:0031663	lipopolysaccharide-mediated signaling pathway	4.25864e-05	8	BP
GO:0043525	positive regulation of neuron apoptotic process	4.25864e-05	8	BP
GO:0030307	positive regulation of cell growth	4.36253e-05	13	BP
GO:0051170	import into nucleus	4.36253e-05	13	BP
GO:0021782	glial cell development	4.53029e-05	11	BP
GO:0042752	regulation of circadian rhythm	4.53029e-05	11	BP
GO:0051403	stress-activated MAPK cascade	4.69473e-05	17	BP
GO:0043254	regulation of protein-containing complex assembly	4.82137e-05	22	BP
GO:0031000	response to caffeine	4.8433e-05	5	BP
GO:0044539	long-chain fatty acid import into cell	4.8433e-05	5	BP
GO:0055089	fatty acid homeostasis	4.8433e-05	5	BP
GO:0140354	lipid import into cell	4.8433e-05	5	BP
GO:0036336	dendritic cell migration	5.14368e-05	6	BP
GO:0050820	positive regulation of coagulation	5.14368e-05	6	BP
GO:2000108	positive regulation of leukocyte apoptotic process	5.14368e-05	6	BP
GO:0032637	interleukin-8 production	5.14368e-05	10	BP
GO:1902882	regulation of response to oxidative stress	5.14368e-05	10	BP
GO:0051099	positive regulation of binding	5.15231e-05	13	BP
GO:0010952	positive regulation of peptidase activity	5.15231e-05	14	BP
GO:0001654	eye development	5.15231e-05	20	BP
GO:1900182	positive regulation of protein localization to nucleus	5.16472e-05	9	BP
GO:0006721	terpenoid metabolic process	5.16472e-05	11	BP
GO:0051101	regulation of DNA binding	5.16472e-05	11	BP
GO:0007160	cell-matrix adhesion	5.35856e-05	15	BP
GO:0034341	response to interferon-gamma	5.41108e-05	14	BP
GO:0010921	regulation of phosphatase activity	5.42865e-05	13	BP
GO:0032479	regulation of type I interferon production	5.53863e-05	11	BP
GO:0034605	cellular response to heat	5.53863e-05	11	BP
GO:0010634	positive regulation of epithelial cell migration	5.74968e-05	13	BP
GO:0010803	regulation of tumor necrosis factor-mediated signaling pathway	5.93968e-05	8	BP
GO:0030888	regulation of B cell proliferation	5.93968e-05	8	BP
GO:1904589	regulation of protein import	5.93968e-05	8	BP
GO:0061448	connective tissue development	6.04066e-05	16	BP
GO:0008643	carbohydrate transport	6.08103e-05	12	BP
GO:0048265	response to pain	6.15267e-05	6	BP
GO:0035094	response to nicotine	6.2086e-05	7	BP
GO:0045637	regulation of myeloid cell differentiation	6.29941e-05	16	BP
GO:0032606	type I interferon production	6.33731e-05	11	BP
GO:1900180	regulation of protein localization to nucleus	6.33731e-05	11	BP
GO:1905477	positive regulation of protein localization to membrane	6.33731e-05	11	BP
GO:1903169	regulation of calcium ion transmembrane transport	6.43844e-05	12	BP
GO:0071383	cellular response to steroid hormone stimulus	6.60289e-05	14	BP
GO:0001505	regulation of neurotransmitter levels	6.73552e-05	15	BP
GO:1904018	positive regulation of vasculature development	6.73552e-05	15	BP
GO:0050866	negative regulation of cell activation	6.94712e-05	14	BP
GO:0001818	negative regulation of cytokine production	6.9973e-05	19	BP
GO:0045766	positive regulation of angiogenesis	7.31764e-05	14	BP
GO:0060135	maternal process involved in female pregnancy	7.32644e-05	8	BP
GO:0032770	positive regulation of monooxygenase activity	7.32644e-05	6	BP
GO:0034368	protein-lipid complex remodeling	7.32644e-05	6	BP
GO:0034369	plasma lipoprotein particle remodeling	7.32644e-05	6	BP
GO:0090075	relaxation of muscle	7.32644e-05	6	BP
GO:1902253	regulation of intrinsic apoptotic signaling pathway by p53 class mediator	7.32644e-05	6	BP
GO:0032091	negative regulation of protein binding	7.50271e-05	10	BP
GO:0045787	positive regulation of cell cycle	7.6863e-05	20	BP
GO:0052547	regulation of peptidase activity	8.03953e-05	22	BP
GO:0042572	retinol metabolic process	8.09778e-05	7	BP
GO:0045933	positive regulation of muscle contraction	8.09778e-05	7	BP
GO:0055017	cardiac muscle tissue growth	8.09778e-05	10	BP
GO:0006940	regulation of smooth muscle contraction	8.1275e-05	8	BP
GO:0007588	excretion	8.1275e-05	8	BP
GO:1905953	negative regulation of lipid localization	8.1275e-05	8	BP
GO:0001991	regulation of systemic arterial blood pressure by circulatory renin-angiotensin	8.19622e-05	5	BP
GO:0090026	positive regulation of monocyte chemotaxis	8.19622e-05	5	BP
GO:0010508	positive regulation of autophagy	8.22023e-05	11	BP
GO:0043393	regulation of protein binding	8.37621e-05	14	BP
GO:0051091	positive regulation of DNA-binding transcription factor activity	8.37644e-05	16	BP
GO:0032526	response to retinoic acid	8.61624e-05	10	BP
GO:0034367	protein-containing complex remodeling	8.61624e-05	6	BP
GO:0050482	arachidonic acid secretion	8.61624e-05	6	BP
GO:0051385	response to mineralocorticoid	8.61624e-05	6	BP
GO:0071295	cellular response to vitamin	8.61624e-05	6	BP
GO:0071875	adrenergic receptor signaling pathway	8.61624e-05	6	BP
GO:1903959	regulation of anion transmembrane transport	8.61624e-05	6	BP
GO:1903963	arachidonate transport	8.61624e-05	6	BP
GO:0034109	homotypic cell-cell adhesion	8.67581e-05	9	BP
GO:0042509	regulation of tyrosine phosphorylation of STAT protein	8.67581e-05	9	BP
GO:0010595	positive regulation of endothelial cell migration	8.67581e-05	11	BP
GO:0032768	regulation of monooxygenase activity	8.87451e-05	8	BP
GO:0046626	regulation of insulin receptor signaling pathway	8.87451e-05	8	BP
GO:0046824	positive regulation of nucleocytoplasmic transport	8.87451e-05	8	BP
GO:0035051	cardiocyte differentiation	8.9986e-05	12	BP
GO:0051972	regulation of telomerase activity	9.02126e-05	7	BP
GO:0030073	insulin secretion	9.07335e-05	14	BP
GO:0090276	regulation of peptide hormone secretion	9.07335e-05	14	BP
GO:1904705	regulation of vascular associated smooth muscle cell proliferation	9.40701e-05	9	BP
GO:1990874	vascular associated smooth muscle cell proliferation	9.40701e-05	9	BP
GO:0001660	fever generation	9.7878e-05	4	BP
GO:0019062	virion attachment to host cell	9.7878e-05	4	BP
GO:0043550	regulation of lipid kinase activity	9.81099e-05	8	BP
GO:0034754	cellular hormone metabolic process	9.82738e-05	11	BP
GO:0006641	triglyceride metabolic process	9.87586e-05	10	BP
GO:0043409	negative regulation of MAPK cascade	0.000100725	13	BP
GO:0043552	positive regulation of phosphatidylinositol 3-kinase activity	0.000100725	6	BP
GO:0048011	neurotrophin TRK receptor signaling pathway	0.000100725	6	BP
GO:0048384	retinoic acid receptor signaling pathway	0.000100725	6	BP
GO:1902003	regulation of amyloid-beta formation	0.000100725	6	BP
GO:0019373	epoxygenase P450 pathway	0.000102653	5	BP
GO:0060965	negative regulation of gene silencing by miRNA	0.000102653	5	BP
GO:0003158	endothelium development	0.000104145	11	BP
GO:0071478	cellular response to radiation	0.000105372	13	BP
GO:0032652	regulation of interleukin-1 production	0.000105372	10	BP
GO:0034440	lipid oxidation	0.000105372	10	BP
GO:0032642	regulation of chemokine production	0.00010753	8	BP
GO:0006163	purine nucleotide metabolic process	0.000108391	21	BP
GO:0007260	tyrosine phosphorylation of STAT protein	0.000110346	9	BP
GO:0050671	positive regulation of lymphocyte proliferation	0.00011061	11	BP
GO:0032946	positive regulation of mononuclear cell proliferation	0.000118191	11	BP
GO:0010922	positive regulation of phosphatase activity	0.000118191	6	BP
GO:0033198	response to ATP	0.000118191	6	BP
GO:0098664	G protein-coupled serotonin receptor signaling pathway	0.000118191	6	BP
GO:1902692	regulation of neuroblast proliferation	0.000118191	6	BP
GO:0042698	ovulation cycle	0.000118458	8	BP
GO:1903555	regulation of tumor necrosis factor superfamily cytokine production	0.000121484	10	BP
GO:0006638	neutral lipid metabolic process	0.000125394	11	BP
GO:0006639	acylglycerol metabolic process	0.000125394	11	BP
GO:0002029	desensitization of G protein-coupled receptor signaling pathway	0.000129208	5	BP
GO:0022401	negative adaptation of signaling pathway	0.000129208	5	BP
GO:0032516	positive regulation of phosphoprotein phosphatase activity	0.000129208	5	BP
GO:0035813	regulation of renal sodium excretion	0.000129208	5	BP
GO:0030004	cellular monovalent inorganic cation homeostasis	0.000130026	10	BP
GO:0050769	positive regulation of neurogenesis	0.000135838	22	BP
GO:0098801	regulation of renal system process	0.000138628	6	BP
GO:0009408	response to heat	0.00013943	12	BP
GO:0043620	regulation of DNA-templated transcription in response to stress	0.00013943	10	BP
GO:0060419	heart growth	0.00013943	10	BP
GO:0042531	positive regulation of tyrosine phosphorylation of STAT protein	0.000143648	8	BP
GO:0019371	cyclooxygenase pathway	0.000143648	4	BP
GO:0070106	interleukin-27-mediated signaling pathway	0.000143648	4	BP
GO:0070757	interleukin-35-mediated signaling pathway	0.000143648	4	BP
GO:0031103	axon regeneration	0.000144985	7	BP
GO:0050999	regulation of nitric-oxide synthase activity	0.000144985	7	BP
GO:0034250	positive regulation of cellular amide metabolic process	0.000146512	12	BP
GO:0001701	in utero embryonic development	0.00014696	19	BP
GO:1905475	regulation of protein localization to membrane	0.000148606	13	BP
GO:0070988	demethylation	0.000157588	8	BP
GO:0001893	maternal placenta development	0.000159449	6	BP
GO:0010543	regulation of platelet activation	0.000159449	6	BP
GO:0071402	cellular response to lipoprotein particle stimulus	0.000159449	6	BP
GO:1901099	negative regulation of signal transduction in absence of ligand	0.000159449	6	BP
GO:2001240	negative regulation of extrinsic apoptotic signaling pathway in absence of ligand	0.000159449	6	BP
GO:0023058	adaptation of signaling pathway	0.000159449	5	BP
GO:0042359	vitamin D metabolic process	0.000159449	5	BP
GO:0051000	positive regulation of nitric-oxide synthase activity	0.000159449	5	BP
GO:0071157	negative regulation of cell cycle arrest	0.000159449	5	BP
GO:0071379	cellular response to prostaglandin stimulus	0.000159449	5	BP
GO:0000082	G1/S transition of mitotic cell cycle	0.000159501	16	BP
GO:0045744	negative regulation of G protein-coupled receptor signaling pathway	0.00016133	7	BP
GO:1904035	regulation of epithelial cell apoptotic process	0.000162295	9	BP
GO:0009749	response to glucose	0.000162295	13	BP
GO:0010611	regulation of cardiac muscle hypertrophy	0.000170916	8	BP
GO:0051966	regulation of synaptic transmission, glutamatergic	0.000170916	8	BP
GO:0007589	body fluid secretion	0.000175657	9	BP
GO:0097194	execution phase of apoptosis	0.000175657	9	BP
GO:0030856	regulation of epithelial cell differentiation	0.000180161	12	BP
GO:0071706	tumor necrosis factor superfamily cytokine production	0.000180644	10	BP
GO:0098926	postsynaptic signal transduction	0.000184798	6	BP
GO:0006836	neurotransmitter transport	0.000184938	14	BP
GO:0032409	regulation of transporter activity	0.000185846	16	BP
GO:0032481	positive regulation of type I interferon production	0.000186772	8	BP
GO:1903036	positive regulation of response to wounding	0.000186772	8	BP
GO:0016052	carbohydrate catabolic process	0.000187068	13	BP
GO:0051054	positive regulation of DNA metabolic process	0.000187068	13	BP
GO:0030900	forebrain development	0.000187726	19	BP
GO:1903706	regulation of hemopoiesis	0.00019191	22	BP
GO:0019693	ribose phosphate metabolic process	0.000194502	20	BP
GO:0035812	renal sodium excretion	0.000194502	5	BP
GO:0042026	protein refolding	0.000194502	5	BP
GO:0060149	negative regulation of posttranscriptional gene silencing	0.000194502	5	BP
GO:0060967	negative regulation of gene silencing by RNA	0.000194502	5	BP
GO:1902254	negative regulation of intrinsic apoptotic signaling pathway by p53 class mediator	0.000194502	5	BP
GO:1904996	positive regulation of leukocyte adhesion to vascular endothelial cell	0.000194502	5	BP
GO:0001763	morphogenesis of a branching structure	0.000194637	13	BP
GO:0007178	transmembrane receptor protein serine/threonine kinase signaling pathway	0.000199313	18	BP
GO:0031589	cell-substrate adhesion	0.000199313	18	BP
GO:0051353	positive regulation of oxidoreductase activity	0.000199329	7	BP
GO:0033629	negative regulation of cell adhesion mediated by integrin	0.000199572	4	BP
GO:0038003	opioid receptor signaling pathway	0.000199572	4	BP
GO:0044650	adhesion of symbiont to host cell	0.000199572	4	BP
GO:1903961	positive regulation of anion transmembrane transport	0.000199572	4	BP
GO:0042100	B cell proliferation	0.000199572	9	BP
GO:0071674	mononuclear cell migration	0.000199572	9	BP
GO:0032602	chemokine production	0.000199572	8	BP
GO:0038034	signal transduction in absence of ligand	0.000199572	8	BP
GO:0050805	negative regulation of synaptic transmission	0.000199572	8	BP
GO:0097192	extrinsic apoptotic signaling pathway in absence of ligand	0.000199572	8	BP
GO:1900076	regulation of cellular response to insulin stimulus	0.000199572	8	BP
GO:0032612	interleukin-1 production	0.000200538	10	BP
GO:0051592	response to calcium ion	0.000205958	11	BP
GO:0044003	modulation by symbiont of host process	0.000207239	6	BP
GO:0045777	positive regulation of blood pressure	0.000207239	6	BP
GO:0045923	positive regulation of fatty acid metabolic process	0.000207239	6	BP
GO:0031644	regulation of nervous system process	0.000217763	11	BP
GO:0071901	negative regulation of protein serine/threonine kinase activity	0.000217763	11	BP
GO:0014743	regulation of muscle hypertrophy	0.000217763	8	BP
GO:1903708	positive regulation of hemopoiesis	0.000220834	13	BP
GO:0002761	regulation of myeloid leukocyte differentiation	0.000228466	10	BP
GO:0031056	regulation of histone modification	0.000230792	11	BP
GO:0071695	anatomical structure maturation	0.000233389	14	BP
GO:0010869	regulation of receptor biosynthetic process	0.000233389	5	BP
GO:0032891	negative regulation of organic acid transport	0.000233389	5	BP
GO:0042738	exogenous drug catabolic process	0.000233389	5	BP
GO:0044062	regulation of excretion	0.000233389	5	BP
GO:0052548	regulation of endopeptidase activity	0.000234187	20	BP
GO:0007190	activation of adenylate cyclase activity	0.000236946	6	BP
GO:0007210	serotonin receptor signaling pathway	0.000236946	6	BP
GO:0038179	neurotrophin signaling pathway	0.000236946	6	BP
GO:0060416	response to growth hormone	0.000236946	6	BP
GO:0019748	secondary metabolic process	0.000241998	7	BP
GO:0060760	positive regulation of response to cytokine stimulus	0.000241998	7	BP
GO:1905517	macrophage migration	0.000241998	7	BP
GO:0043010	camera-type eye development	0.000242713	17	BP
GO:0009150	purine ribonucleotide metabolic process	0.000249048	19	BP
GO:0035270	endocrine system development	0.000256819	10	BP
GO:0043500	muscle adaptation	0.000256819	10	BP
GO:0010632	regulation of epithelial cell migration	0.000260352	16	BP
GO:0048469	cell maturation	0.00026179	12	BP
GO:0010594	regulation of endothelial cell migration	0.000262285	14	BP
GO:0002763	positive regulation of myeloid leukocyte differentiation	0.000267866	7	BP
GO:0043551	regulation of phosphatidylinositol 3-kinase activity	0.000267866	7	BP
GO:1900408	negative regulation of cellular response to oxidative stress	0.000267866	7	BP
GO:1903202	negative regulation of oxidative stress-induced cell death	0.000267866	7	BP
GO:0006090	pyruvate metabolic process	0.000268937	11	BP
GO:0016572	histone phosphorylation	0.000268937	6	BP
GO:0042307	positive regulation of protein import into nucleus	0.000268937	6	BP
GO:0003084	positive regulation of systemic arterial blood pressure	0.000268937	4	BP
GO:0010623	programmed cell death involved in cell development	0.000268937	4	BP
GO:0045017	glycerolipid biosynthetic process	0.000268937	15	BP
GO:0055007	cardiac muscle cell differentiation	0.000270475	10	BP
GO:2000116	regulation of cysteine-type endopeptidase activity	0.000270708	14	BP
GO:1901796	regulation of signal transduction by p53 class mediator	0.00027193	12	BP
GO:0010827	regulation of glucose transmembrane transport	0.000276311	8	BP
GO:0003071	renal system process involved in regulation of systemic arterial blood pressure	0.000277195	5	BP
GO:0060330	regulation of response to interferon-gamma	0.000277195	5	BP
GO:0060334	regulation of interferon-gamma-mediated signaling pathway	0.000277195	5	BP
GO:0022600	digestive system process	0.000280015	9	BP
GO:0043502	regulation of muscle adaptation	0.000280015	9	BP
GO:0070302	regulation of stress-activated protein kinase signaling cascade	0.000280485	14	BP
GO:0001678	cellular glucose homeostasis	0.000280485	11	BP
GO:0006109	regulation of carbohydrate metabolic process	0.000283062	13	BP
GO:0010950	positive regulation of endopeptidase activity	0.000283718	12	BP
GO:0019079	viral genome replication	0.000285065	10	BP
GO:0006814	sodium ion transport	0.000291485	14	BP
GO:0038093	Fc receptor signaling pathway	0.000291485	14	BP
GO:0031102	neuron projection regeneration	0.000291485	7	BP
GO:0042306	regulation of protein import into nucleus	0.000291485	7	BP
GO:0031396	regulation of protein ubiquitination	0.000294879	13	BP
GO:0003151	outflow tract morphogenesis	0.000297163	8	BP
GO:0006885	regulation of pH	0.000298322	9	BP
GO:0007618	mating	0.0003025	6	BP
GO:1903320	regulation of protein modification by small protein conjugation or removal	0.000302565	14	BP
GO:0002440	production of molecular mediator of immune response	0.000303924	16	BP
GO:0030278	regulation of ossification	0.00030746	13	BP
GO:0048754	branching morphogenesis of an epithelial tube	0.000310446	11	BP
GO:0045088	regulation of innate immune response	0.000314854	16	BP
GO:0032649	regulation of interferon-gamma production	0.000319379	9	BP
GO:0032732	positive regulation of interleukin-1 production	0.000320688	7	BP
GO:1902883	negative regulation of response to oxidative stress	0.000320688	7	BP
GO:0019915	lipid storage	0.000320688	8	BP
GO:0051279	regulation of release of sequestered calcium ion into cytosol	0.000320688	8	BP
GO:0002695	negative regulation of leukocyte activation	0.000325341	12	BP
GO:0030902	hindbrain development	0.000326219	11	BP
GO:0035640	exploration behavior	0.000327261	5	BP
GO:0042737	drug catabolic process	0.000327261	5	BP
GO:0070633	transepithelial transport	0.000327261	5	BP
GO:0001504	neurotransmitter uptake	0.000341479	6	BP
GO:1904591	positive regulation of protein import	0.000341479	6	BP
GO:0043271	negative regulation of ion transport	0.000343416	11	BP
GO:0044843	cell cycle G1/S phase transition	0.00034777	16	BP
GO:0043281	regulation of cysteine-type endopeptidase activity involved in apoptotic process	0.000348365	13	BP
GO:0090303	positive regulation of wound healing	0.000350885	7	BP
GO:1903902	positive regulation of viral life cycle	0.000350885	7	BP
GO:0009214	cyclic nucleotide catabolic process	0.000350885	4	BP
GO:0036092	phosphatidylinositol-3-phosphate biosynthetic process	0.000350885	4	BP
GO:0050966	detection of mechanical stimulus involved in sensory perception of pain	0.000350885	4	BP
GO:0060397	growth hormone receptor signaling pathway via JAK-STAT	0.000350885	4	BP
GO:0071236	cellular response to antibiotic	0.000350885	4	BP
GO:1903799	negative regulation of production of miRNAs involved in gene silencing by miRNA	0.000350885	4	BP
GO:0003206	cardiac chamber morphogenesis	0.000355162	10	BP
GO:0006766	vitamin metabolic process	0.000355162	10	BP
GO:0044106	cellular amine metabolic process	0.000355162	10	BP
GO:0014812	muscle cell migration	0.000360355	9	BP
GO:0048639	positive regulation of developmental growth	0.000370779	12	BP
GO:0061138	morphogenesis of a branching epithelium	0.000370779	12	BP
GO:0071277	cellular response to calcium ion	0.000371788	8	BP
GO:0009259	ribonucleotide metabolic process	0.000374025	19	BP
GO:0010639	negative regulation of organelle organization	0.000374025	19	BP
GO:0042476	odontogenesis	0.000375864	10	BP
GO:0045823	positive regulation of heart contraction	0.000382048	6	BP
GO:0007405	neuroblast proliferation	0.000382764	7	BP
GO:0055081	anion homeostasis	0.000382764	7	BP
GO:0070527	platelet aggregation	0.000382764	7	BP
GO:0002026	regulation of the force of heart contraction	0.000383837	5	BP
GO:0009651	response to salt stress	0.000383837	5	BP
GO:0014031	mesenchymal cell development	0.000399875	8	BP
GO:0048864	stem cell development	0.000399875	8	BP
GO:0050886	endocrine process	0.000399875	8	BP
GO:0032613	interleukin-10 production	0.000421393	7	BP
GO:0070059	intrinsic apoptotic signaling pathway in response to endoplasmic reticulum stress	0.000421393	7	BP
GO:0002833	positive regulation of response to biotic stimulus	0.000424479	14	BP
GO:0045844	positive regulation of striated muscle tissue development	0.000432379	8	BP
GO:0048636	positive regulation of muscle organ development	0.000432379	8	BP
GO:0110110	positive regulation of animal organ morphogenesis	0.000432379	8	BP
GO:0018958	phenol-containing compound metabolic process	0.000437084	9	BP
GO:0043618	regulation of transcription from RNA polymerase II promoter in response to stress	0.000437084	9	BP
GO:0043467	regulation of generation of precursor metabolites and energy	0.000437423	11	BP
GO:0002360	T cell lineage commitment	0.00045317	5	BP
GO:0010575	positive regulation of vascular endothelial growth factor production	0.00045317	5	BP
GO:1903579	negative regulation of ATP metabolic process	0.00045317	5	BP
GO:2000191	regulation of fatty acid transport	0.00045317	5	BP
GO:0044406	adhesion of symbiont to host	0.000454308	4	BP
GO:0045346	regulation of MHC class II biosynthetic process	0.000454308	4	BP
GO:0090594	inflammatory response to wounding	0.000454308	4	BP
GO:2000846	regulation of corticosteroid hormone secretion	0.000454308	4	BP
GO:0031214	biomineral tissue development	0.00045742	11	BP
GO:0110148	biomineralization	0.00045742	11	BP
GO:0002437	inflammatory response to antigenic stimulus	0.000457683	7	BP
GO:0070664	negative regulation of leukocyte proliferation	0.00046136	8	BP
GO:1901863	positive regulation of muscle tissue development	0.00046136	8	BP
GO:0002821	positive regulation of adaptive immune response	0.00046136	9	BP
GO:0032680	regulation of tumor necrosis factor production	0.00046136	9	BP
GO:0045926	negative regulation of growth	0.000470652	14	BP
GO:0006913	nucleocytoplasmic transport	0.000473031	17	BP
GO:0002699	positive regulation of immune effector process	0.000476307	13	BP
GO:0006775	fat-soluble vitamin metabolic process	0.000477314	6	BP
GO:0032722	positive regulation of chemokine production	0.000477314	6	BP
GO:0046165	alcohol biosynthetic process	0.000477676	11	BP
GO:0010573	vascular endothelial growth factor production	0.000499956	7	BP
GO:0051169	nuclear transport	0.00052072	17	BP
GO:0030072	peptide hormone secretion	0.000527352	14	BP
GO:0001782	B cell homeostasis	0.000527352	5	BP
GO:0019048	modulation by virus of host process	0.000527352	5	BP
GO:0048873	homeostasis of number of cells within a tissue	0.000527352	5	BP
GO:1903531	negative regulation of secretion by cell	0.000528519	11	BP
GO:0046470	phosphatidylcholine metabolic process	0.000534475	8	BP
GO:0070098	chemokine-mediated signaling pathway	0.000534475	8	BP
GO:0071897	DNA biosynthetic process	0.000549279	12	BP
GO:0021537	telencephalon development	0.000569016	14	BP
GO:0008625	extrinsic apoptotic signaling pathway via death domain receptors	0.000577164	8	BP
GO:0033033	negative regulation of myeloid cell apoptotic process	0.000580111	4	BP
GO:0035930	corticosteroid hormone secretion	0.000580111	4	BP
GO:0045342	MHC class II biosynthetic process	0.000580111	4	BP
GO:0051770	positive regulation of nitric-oxide synthase biosynthetic process	0.000580111	4	BP
GO:0045931	positive regulation of mitotic cell cycle	0.000582022	11	BP
GO:0072678	T cell migration	0.00059662	7	BP
GO:0042176	regulation of protein catabolic process	0.000596813	18	BP
GO:0008542	visual learning	0.000597705	6	BP
GO:0022602	ovulation cycle process	0.000597705	6	BP
GO:0032369	negative regulation of lipid transport	0.000597705	6	BP
GO:0048762	mesenchymal cell differentiation	0.000605338	13	BP
GO:0055002	striated muscle cell development	0.000609175	11	BP
GO:0034976	response to endoplasmic reticulum stress	0.000610411	15	BP
GO:0061082	myeloid leukocyte cytokine production	0.000610411	5	BP
GO:1905144	response to acetylcholine	0.000610411	5	BP
GO:1905145	cellular response to acetylcholine	0.000610411	5	BP
GO:0006096	glycolytic process	0.000626573	9	BP
GO:0032609	interferon-gamma production	0.000626573	9	BP
GO:0046474	glycerophospholipid biosynthetic process	0.000627144	13	BP
GO:0071479	cellular response to ionizing radiation	0.00064653	7	BP
GO:0051348	negative regulation of transferase activity	0.000652879	15	BP
GO:0043903	regulation of symbiotic process	0.000652879	13	BP
GO:0051052	regulation of DNA metabolic process	0.000656115	17	BP
GO:2000146	negative regulation of cell motility	0.000656115	17	BP
GO:0042475	odontogenesis of dentin-containing tooth	0.000656115	8	BP
GO:0045682	regulation of epidermis development	0.000656115	8	BP
GO:0097306	cellular response to alcohol	0.000656115	8	BP
GO:2000177	regulation of neural precursor cell proliferation	0.000656115	8	BP
GO:0045601	regulation of endothelial cell differentiation	0.000659584	6	BP
GO:2001239	regulation of extrinsic apoptotic signaling pathway in absence of ligand	0.000659584	6	BP
GO:0006757	ATP generation from ADP	0.000659584	9	BP
GO:0032640	tumor necrosis factor production	0.000659584	9	BP
GO:0046620	regulation of organ growth	0.000659584	9	BP
GO:0045598	regulation of fat cell differentiation	0.000671481	10	BP
GO:0007179	transforming growth factor beta receptor signaling pathway	0.000701681	12	BP
GO:0045987	positive regulation of smooth muscle contraction	0.000701681	5	BP
GO:0050974	detection of mechanical stimulus involved in sensory perception	0.000701681	5	BP
GO:0061037	negative regulation of cartilage development	0.000701681	5	BP
GO:1903792	negative regulation of anion transport	0.000701681	5	BP
GO:0009582	detection of abiotic stimulus	0.000705607	10	BP
GO:0046434	organophosphate catabolic process	0.000705607	10	BP
GO:0060078	regulation of postsynaptic membrane potential	0.000705607	10	BP
GO:0030098	lymphocyte differentiation	0.000710634	17	BP
GO:0050665	hydrogen peroxide biosynthetic process	0.000717866	4	BP
GO:0060644	mammary gland epithelial cell differentiation	0.000717866	4	BP
GO:2000811	negative regulation of anoikis	0.000717866	4	BP
GO:0015695	organic cation transport	0.000725378	6	BP
GO:0015872	dopamine transport	0.000725378	6	BP
GO:0032663	regulation of interleukin-2 production	0.000725378	6	BP
GO:0042149	cellular response to glucose starvation	0.000725378	6	BP
GO:1900087	positive regulation of G1/S transition of mitotic cell cycle	0.000725378	6	BP
GO:1990090	cellular response to nerve growth factor stimulus	0.000725378	6	BP
GO:2000107	negative regulation of leukocyte apoptotic process	0.000725378	6	BP
GO:0002532	production of molecular mediator involved in inflammatory response	0.000744061	8	BP
GO:0032677	regulation of interleukin-8 production	0.000744061	8	BP
GO:0050795	regulation of behavior	0.000750061	7	BP
GO:0003205	cardiac chamber development	0.000753743	11	BP
GO:0060348	bone development	0.000753963	12	BP
GO:0031348	negative regulation of defense response	0.00079676	14	BP
GO:0034308	primary alcohol metabolic process	0.000797119	8	BP
GO:1901992	positive regulation of mitotic cell cycle phase transition	0.000797119	8	BP
GO:0034694	response to prostaglandin	0.000799697	5	BP
GO:0046320	regulation of fatty acid oxidation	0.000799697	5	BP
GO:0098810	neurotransmitter reuptake	0.000799697	5	BP
GO:0001961	positive regulation of cytokine-mediated signaling pathway	0.000799697	6	BP
GO:0032760	positive regulation of tumor necrosis factor production	0.000799697	6	BP
GO:0045646	regulation of erythrocyte differentiation	0.000799697	6	BP
GO:0045981	positive regulation of nucleotide metabolic process	0.000799697	6	BP
GO:1900544	positive regulation of purine nucleotide metabolic process	0.000799697	6	BP
GO:1904707	positive regulation of vascular associated smooth muscle cell proliferation	0.000799697	6	BP
GO:0032872	regulation of stress-activated MAPK cascade	0.000802233	13	BP
GO:1904064	positive regulation of cation transmembrane transport	0.000811866	10	BP
GO:0008654	phospholipid biosynthetic process	0.00084887	14	BP
GO:0061337	cardiac conduction	0.000856546	10	BP
GO:0002065	columnar/cuboidal epithelial cell differentiation	0.000872292	9	BP
GO:1900542	regulation of purine nucleotide metabolic process	0.000872292	9	BP
GO:0006883	cellular sodium ion homeostasis	0.000881552	4	BP
GO:0035994	response to muscle stretch	0.000881552	4	BP
GO:0071318	cellular response to ATP	0.000881552	4	BP
GO:2000831	regulation of steroid hormone secretion	0.000881552	4	BP
GO:0048146	positive regulation of fibroblast proliferation	0.00088369	6	BP
GO:0071354	cellular response to interleukin-6	0.00088369	6	BP
GO:0035249	synaptic transmission, glutamatergic	0.000903644	8	BP
GO:0046640	regulation of alpha-beta T cell proliferation	0.000912453	5	BP
GO:1901797	negative regulation of signal transduction by p53 class mediator	0.000912453	5	BP
GO:0097237	cellular response to toxic substance	0.000919559	9	BP
GO:0097530	granulocyte migration	0.000943958	10	BP
GO:0070227	lymphocyte apoptotic process	0.000946941	7	BP
GO:1903779	regulation of cardiac conduction	0.000946941	7	BP
GO:0006650	glycerophospholipid metabolic process	0.000949472	16	BP
GO:0010721	negative regulation of cell development	0.000949472	16	BP
GO:0045216	cell-cell junction organization	0.000955836	12	BP
GO:0032651	regulation of interleukin-1 beta production	0.000960032	8	BP
GO:1990868	response to chemokine	0.000960032	8	BP
GO:1990869	cellular response to chemokine	0.000960032	8	BP
GO:0006140	regulation of nucleotide metabolic process	0.000968849	9	BP
GO:0010883	regulation of lipid storage	0.00096959	6	BP
GO:1903557	positive regulation of tumor necrosis factor superfamily cytokine production	0.00096959	6	BP
GO:1990089	response to nerve growth factor	0.00096959	6	BP
GO:0022898	regulation of transmembrane transporter activity	0.00099928	14	BP
GO:0016236	macroautophagy	0.000999935	15	BP
GO:0046503	glycerolipid catabolic process	0.00101784	7	BP
GO:0086003	cardiac muscle cell contraction	0.00101784	7	BP
GO:0006835	dicarboxylic acid transport	0.00102022	8	BP
GO:0030316	osteoclast differentiation	0.00102022	8	BP
GO:0046031	ADP metabolic process	0.00102022	9	BP
GO:0016242	negative regulation of macroautophagy	0.00102817	5	BP
GO:0019228	neuronal action potential	0.00102817	5	BP
GO:0043276	anoikis	0.00102817	5	BP
GO:0045648	positive regulation of erythrocyte differentiation	0.00102817	5	BP
GO:0050715	positive regulation of cytokine secretion	0.00102817	5	BP
GO:0055094	response to lipoprotein particle	0.00102817	5	BP
GO:0070102	interleukin-6-mediated signaling pathway	0.00102817	5	BP
GO:0045165	cell fate commitment	0.00106052	14	BP
GO:0007632	visual behavior	0.00106052	6	BP
GO:0032731	positive regulation of interleukin-1 beta production	0.00106052	6	BP
GO:0043392	negative regulation of DNA binding	0.00106052	6	BP
GO:0002922	positive regulation of humoral immune response	0.00106178	4	BP
GO:0010744	positive regulation of macrophage derived foam cell differentiation	0.00106178	4	BP
GO:0060252	positive regulation of glial cell proliferation	0.00106178	4	BP
GO:1903578	regulation of ATP metabolic process	0.00106883	9	BP
GO:0016202	regulation of striated muscle tissue development	0.00107313	10	BP
GO:0051817	modulation of process of other organism involved in symbiotic interaction	0.00107709	8	BP
GO:0006695	cholesterol biosynthetic process	0.00108376	7	BP
GO:0031100	animal organ regeneration	0.00108376	7	BP
GO:1902653	secondary alcohol biosynthetic process	0.00108376	7	BP
GO:0055001	muscle cell development	0.00109468	11	BP
GO:2001235	positive regulation of apoptotic signaling pathway	0.00109468	11	BP
GO:0006469	negative regulation of protein kinase activity	0.00109468	13	BP
GO:0061351	neural precursor cell proliferation	0.00112297	10	BP
GO:0002702	positive regulation of production of molecular mediator of immune response	0.00114481	8	BP
GO:0045069	regulation of viral genome replication	0.00114481	8	BP
GO:0030336	negative regulation of cell migration	0.00114608	16	BP
GO:0006584	catecholamine metabolic process	0.0011547	6	BP
GO:0009712	catechol-containing compound metabolic process	0.0011547	6	BP
GO:0032623	interleukin-2 production	0.0011547	6	BP
GO:0032757	positive regulation of interleukin-8 production	0.0011547	6	BP
GO:0036314	response to sterol	0.0011547	5	BP
GO:0060251	regulation of glial cell proliferation	0.0011547	5	BP
GO:1904031	positive regulation of cyclin-dependent protein kinase activity	0.0011547	5	BP
GO:0006278	RNA-dependent DNA biosynthetic process	0.00115806	7	BP
GO:0008306	associative learning	0.00115806	7	BP
GO:0033077	T cell differentiation in thymus	0.00115806	7	BP
GO:0071229	cellular response to acid chemical	0.00115806	7	BP
GO:0017015	regulation of transforming growth factor beta receptor signaling pathway	0.00117686	9	BP
GO:0071621	granulocyte chemotaxis	0.00117686	9	BP
GO:2000045	regulation of G1/S transition of mitotic cell cycle	0.00118206	11	BP
GO:0043588	skin development	0.00120522	18	BP
GO:0042102	positive regulation of T cell proliferation	0.00120714	8	BP
GO:1901861	regulation of muscle tissue development	0.00122386	10	BP
GO:0050433	regulation of catecholamine secretion	0.0012621	6	BP
GO:0070741	response to interleukin-6	0.0012621	6	BP
GO:0007252	I-kappaB phosphorylation	0.00126709	4	BP
GO:0010042	response to manganese ion	0.00126709	4	BP
GO:0010878	cholesterol storage	0.00126709	4	BP
GO:0051412	response to corticosterone	0.00126709	4	BP
GO:0097709	connective tissue replacement	0.00126709	4	BP
GO:0048634	regulation of muscle organ development	0.0012781	10	BP
GO:1903900	regulation of viral life cycle	0.0012781	10	BP
GO:0014808	release of sequestered calcium ion into cytosol by sarcoplasmic reticulum	0.001295	5	BP
GO:0033280	response to vitamin D	0.001295	5	BP
GO:0046633	alpha-beta T cell proliferation	0.001295	5	BP
GO:0051955	regulation of amino acid transport	0.001295	5	BP
GO:0051973	positive regulation of telomerase activity	0.001295	5	BP
GO:0071482	cellular response to light stimulus	0.00129906	9	BP
GO:1903844	regulation of cellular response to transforming growth factor beta stimulus	0.00129906	9	BP
GO:0061045	negative regulation of wound healing	0.00133321	7	BP
GO:0033044	regulation of chromosome organization	0.0013423	16	BP
GO:0001823	mesonephros development	0.00135498	8	BP
GO:0008630	intrinsic apoptotic signaling pathway in response to DNA damage	0.00135498	8	BP
GO:0070228	regulation of lymphocyte apoptotic process	0.00136978	6	BP
GO:0086065	cell communication involved in cardiac conduction	0.00136978	6	BP
GO:0030217	T cell differentiation	0.00138051	13	BP
GO:0043534	blood vessel endothelial cell migration	0.00138694	11	BP
GO:0021700	developmental maturation	0.00139098	14	BP
GO:0050777	negative regulation of immune response	0.0013936	10	BP
GO:0090092	regulation of transmembrane receptor protein serine/threonine kinase signaling pathway	0.00142615	13	BP
GO:0043407	negative regulation of MAP kinase activity	0.00142615	7	BP
GO:0043536	positive regulation of blood vessel endothelial cell migration	0.00142615	7	BP
GO:0050672	negative regulation of lymphocyte proliferation	0.00142615	7	BP
GO:0002697	regulation of immune effector process	0.0014274	19	BP
GO:0002367	cytokine production involved in immune response	0.00143213	8	BP
GO:0051048	negative regulation of secretion	0.00143963	11	BP
GO:0045070	positive regulation of viral genome replication	0.00144546	5	BP
GO:0060969	negative regulation of gene silencing	0.00144546	5	BP
GO:0086010	membrane depolarization during action potential	0.00144546	5	BP
GO:1903514	release of sequestered calcium ion into cytosol by endoplasmic reticulum	0.00144546	5	BP
GO:1904994	regulation of leukocyte adhesion to vascular endothelial cell	0.00144546	5	BP
GO:2000273	positive regulation of signaling receptor activity	0.00144546	5	BP
GO:0050432	catecholamine secretion	0.00148653	6	BP
GO:0010821	regulation of mitochondrion organization	0.00149081	11	BP
GO:0022408	negative regulation of cell-cell adhesion	0.00149081	11	BP
GO:0002693	positive regulation of cellular extravasation	0.00149081	4	BP
GO:0006837	serotonin transport	0.00149081	4	BP
GO:0014821	phasic smooth muscle contraction	0.00149081	4	BP
GO:0035357	peroxisome proliferator activated receptor signaling pathway	0.00149081	4	BP
GO:0035929	steroid hormone secretion	0.00149081	4	BP
GO:0046641	positive regulation of alpha-beta T cell proliferation	0.00149081	4	BP
GO:0040013	negative regulation of locomotion	0.00149651	17	BP
GO:0060485	mesenchyme development	0.00151051	14	BP
GO:1902105	regulation of leukocyte differentiation	0.00151051	14	BP
GO:0014032	neural crest cell development	0.00151095	7	BP
GO:0032945	negative regulation of mononuclear cell proliferation	0.00151095	7	BP
GO:0019935	cyclic-nucleotide-mediated signaling	0.00156057	12	BP
GO:0031334	positive regulation of protein-containing complex assembly	0.00156071	13	BP
GO:0006165	nucleoside diphosphate phosphorylation	0.00157352	9	BP
GO:0019395	fatty acid oxidation	0.00159389	8	BP
GO:0032611	interleukin-1 beta production	0.00159389	8	BP
GO:0019433	triglyceride catabolic process	0.00161298	5	BP
GO:0051930	regulation of sensory perception of pain	0.00161298	5	BP
GO:0051271	negative regulation of cellular component movement	0.0016147	17	BP
GO:0010833	telomere maintenance via telomere lengthening	0.00161706	7	BP
GO:0016126	sterol biosynthetic process	0.00161706	7	BP
GO:0071333	cellular response to glucose stimulus	0.00165158	9	BP
GO:0048524	positive regulation of viral process	0.00168838	8	BP
GO:0043535	regulation of blood vessel endothelial cell migration	0.0017229	10	BP
GO:1902930	regulation of alcohol biosynthetic process	0.00173748	7	BP
GO:0046939	nucleotide phosphorylation	0.0017385	9	BP
GO:1902275	regulation of chromatin organization	0.00174102	11	BP
GO:0043030	regulation of macrophage activation	0.00174736	6	BP
GO:0048008	platelet-derived growth factor receptor signaling pathway	0.00174736	6	BP
GO:0050707	regulation of cytokine secretion	0.00174736	6	BP
GO:0006925	inflammatory cell apoptotic process	0.00175501	4	BP
GO:0010888	negative regulation of lipid storage	0.00175501	4	BP
GO:0032069	regulation of nuclease activity	0.00175501	4	BP
GO:0051900	regulation of mitochondrial depolarization	0.00175501	4	BP
GO:0055093	response to hyperoxia	0.00175501	4	BP
GO:0001523	retinoid metabolic process	0.00177825	8	BP
GO:0060562	epithelial tube morphogenesis	0.00178906	15	BP
GO:0048705	skeletal system morphogenesis	0.00178906	12	BP
GO:0010737	protein kinase A signaling	0.00178906	5	BP
GO:0051931	regulation of sensory perception	0.00178906	5	BP
GO:0055090	acylglycerol homeostasis	0.00178906	5	BP
GO:0070328	triglyceride homeostasis	0.00178906	5	BP
GO:0050728	negative regulation of inflammatory response	0.00179384	11	BP
GO:0009135	purine nucleoside diphosphate metabolic process	0.00180337	9	BP
GO:0009179	purine ribonucleoside diphosphate metabolic process	0.00180337	9	BP
GO:0045727	positive regulation of translation	0.00180337	9	BP
GO:0071331	cellular response to hexose stimulus	0.00180337	9	BP
GO:0002429	immune response-activating cell surface receptor signaling pathway	0.00180382	19	BP
GO:0002757	immune response-activating signal transduction	0.00180382	19	BP
GO:0014855	striated muscle cell proliferation	0.00182952	7	BP
GO:0055013	cardiac muscle cell development	0.00182952	7	BP
GO:2000243	positive regulation of reproductive process	0.00182952	7	BP
GO:0051216	cartilage development	0.00185715	11	BP
GO:2000278	regulation of DNA biosynthetic process	0.00186408	8	BP
GO:0010823	negative regulation of mitochondrion organization	0.00186949	6	BP
GO:0032653	regulation of interleukin-10 production	0.00186949	6	BP
GO:0043388	positive regulation of DNA binding	0.00186949	6	BP
GO:0061098	positive regulation of protein tyrosine kinase activity	0.00186949	6	BP
GO:1902808	positive regulation of cell cycle G1/S phase transition	0.00186949	6	BP
GO:0030183	B cell differentiation	0.00188096	9	BP
GO:0071326	cellular response to monosaccharide stimulus	0.00188096	9	BP
GO:0007517	muscle organ development	0.00189795	17	BP
GO:0007626	locomotory behavior	0.00192225	11	BP
GO:0045913	positive regulation of carbohydrate metabolic process	0.00194881	7	BP
GO:1901989	positive regulation of cell cycle phase transition	0.0019642	8	BP
GO:0032892	positive regulation of organic acid transport	0.00196673	5	BP
GO:0042417	dopamine metabolic process	0.00196673	5	BP
GO:1903427	negative regulation of reactive oxygen species biosynthetic process	0.00196673	5	BP
GO:0001553	luteinization	0.00196673	3	BP
GO:0002291	T cell activation via T cell receptor contact with antigen bound to MHC molecule on antigen presenting cell	0.00196673	3	BP
GO:0014041	regulation of neuron maturation	0.00196673	3	BP
GO:0032070	regulation of deoxyribonuclease activity	0.00196673	3	BP
GO:0042756	drinking behavior	0.00196673	3	BP
GO:0045348	positive regulation of MHC class II biosynthetic process	0.00196673	3	BP
GO:0045988	negative regulation of striated muscle contraction	0.00196673	3	BP
GO:0051967	negative regulation of synaptic transmission, glutamatergic	0.00196673	3	BP
GO:0070424	regulation of nucleotide-binding oligomerization domain containing signaling pathway	0.00196673	3	BP
GO:0090037	positive regulation of protein kinase C signaling	0.00196673	3	BP
GO:1901725	regulation of histone deacetylase activity	0.00196673	3	BP
GO:2001225	regulation of chloride transport	0.00196673	3	BP
GO:0010574	regulation of vascular endothelial growth factor production	0.00200728	6	BP
GO:0046324	regulation of glucose import	0.00200728	6	BP
GO:0002052	positive regulation of neuroblast proliferation	0.00200983	4	BP
GO:0007617	mating behavior	0.00200983	4	BP
GO:0050951	sensory perception of temperature stimulus	0.00200983	4	BP
GO:1902001	fatty acid transmembrane transport	0.00200983	4	BP
GO:1903798	regulation of production of miRNAs involved in gene silencing by miRNA	0.00200983	4	BP
GO:0002433	immune response-regulating cell surface receptor signaling pathway involved in phagocytosis	0.00204073	9	BP
GO:0009185	ribonucleoside diphosphate metabolic process	0.00204073	9	BP
GO:0038096	Fc-gamma receptor signaling pathway involved in phagocytosis	0.00204073	9	BP
GO:0043401	steroid hormone mediated signaling pathway	0.00204073	9	BP
GO:0006417	regulation of translation	0.00211864	18	BP
GO:0072655	establishment of protein localization to mitochondrion	0.00214649	9	BP
GO:0032635	interleukin-6 production	0.00215703	10	BP
GO:2000241	regulation of reproductive process	0.00215703	10	BP
GO:0033673	negative regulation of kinase activity	0.00215754	13	BP
GO:0002260	lymphocyte homeostasis	0.00215754	6	BP
GO:0030890	positive regulation of B cell proliferation	0.00215754	5	BP
GO:0033574	response to testosterone	0.00215754	5	BP
GO:0038083	peptidyl-tyrosine autophosphorylation	0.00215754	5	BP
GO:0042596	fear response	0.00215754	5	BP
GO:1901998	toxin transport	0.00215754	5	BP
GO:1902042	negative regulation of extrinsic apoptotic signaling pathway via death domain receptors	0.00215754	5	BP
GO:0014910	regulation of smooth muscle cell migration	0.00217703	7	BP
GO:0001889	liver development	0.0022371	9	BP
GO:0009581	detection of external stimulus	0.0022371	9	BP
GO:0035821	modulation of process of other organism	0.00227332	8	BP
GO:0030512	negative regulation of transforming growth factor beta receptor signaling pathway	0.00231581	7	BP
GO:0048013	ephrin receptor signaling pathway	0.00231581	7	BP
GO:0051262	protein tetramerization	0.00231581	7	BP
GO:0002244	hematopoietic progenitor cell differentiation	0.00231581	10	BP
GO:0050806	positive regulation of synaptic transmission	0.00231581	10	BP
GO:0046622	positive regulation of organ growth	0.00231581	6	BP
GO:0032331	negative regulation of chondrocyte differentiation	0.00231581	4	BP
GO:0036003	positive regulation of transcription from RNA polymerase II promoter in response to stress	0.00231581	4	BP
GO:0045821	positive regulation of glycolytic process	0.00231581	4	BP
GO:0051882	mitochondrial depolarization	0.00231581	4	BP
GO:0060396	growth hormone receptor signaling pathway	0.00231581	4	BP
GO:0086064	cell communication by electrical coupling involved in cardiac conduction	0.00231581	4	BP
GO:0090335	regulation of brown fat cell differentiation	0.00231581	4	BP
GO:1902993	positive regulation of amyloid precursor protein catabolic process	0.00231581	4	BP
GO:2000209	regulation of anoikis	0.00231581	4	BP
GO:0038094	Fc-gamma receptor signaling pathway	0.00232341	9	BP
GO:0072595	maintenance of protein localization in organelle	0.00237127	5	BP
GO:0016101	diterpenoid metabolic process	0.00237127	8	BP
GO:0022037	metencephalon development	0.00237127	8	BP
GO:0098693	regulation of synaptic vesicle cycle	0.00237127	8	BP
GO:1990748	cellular detoxification	0.00237127	8	BP
GO:0033209	tumor necrosis factor-mediated signaling pathway	0.00240729	10	BP
GO:0002066	columnar/cuboidal epithelial cell development	0.00250213	6	BP
GO:0042130	negative regulation of T cell proliferation	0.00250213	6	BP
GO:0010469	regulation of signaling receptor activity	0.00250973	10	BP
GO:0035725	sodium ion transmembrane transport	0.00250973	10	BP
GO:0050852	T cell receptor signaling pathway	0.0025275	11	BP
GO:1902806	regulation of cell cycle G1/S phase transition	0.0025275	11	BP
GO:0061008	hepaticobiliary system development	0.00254244	9	BP
GO:0070585	protein localization to mitochondrion	0.00254244	9	BP
GO:0001820	serotonin secretion	0.00254246	3	BP
GO:0033327	Leydig cell differentiation	0.00254246	3	BP
GO:0051573	negative regulation of histone H3-K9 methylation	0.00254246	3	BP
GO:0070213	protein auto-ADP-ribosylation	0.00254246	3	BP
GO:1902033	regulation of hematopoietic stem cell proliferation	0.00254246	3	BP
GO:1903265	positive regulation of tumor necrosis factor-mediated signaling pathway	0.00254246	3	BP
GO:0014033	neural crest cell differentiation	0.00259093	7	BP
GO:0055006	cardiac cell development	0.00259093	7	BP
GO:1903845	negative regulation of cellular response to transforming growth factor beta stimulus	0.00259093	7	BP
GO:0007269	neurotransmitter secretion	0.00259373	10	BP
GO:0099643	signal release from synapse	0.00259373	10	BP
GO:0070296	sarcoplasmic reticulum calcium ion transport	0.00259723	5	BP
GO:0086004	regulation of cardiac muscle cell contraction	0.00259723	5	BP
GO:0150077	regulation of neuroinflammatory response	0.00259723	5	BP
GO:2000648	positive regulation of stem cell proliferation	0.00259723	5	BP
GO:0002431	Fc receptor mediated stimulatory signaling pathway	0.00263769	9	BP
GO:0071322	cellular response to carbohydrate stimulus	0.00263769	9	BP
GO:0002053	positive regulation of mesenchymal cell proliferation	0.00264118	4	BP
GO:0010738	regulation of protein kinase A signaling	0.00264118	4	BP
GO:0014829	vascular associated smooth muscle contraction	0.00264118	4	BP
GO:0034162	toll-like receptor 9 signaling pathway	0.00264118	4	BP
GO:0046697	decidualization	0.00264118	4	BP
GO:0070920	regulation of production of small RNA involved in gene silencing by RNA	0.00264118	4	BP
GO:0071378	cellular response to growth hormone stimulus	0.00264118	4	BP
GO:0032729	positive regulation of interferon-gamma production	0.00265329	6	BP
GO:0090181	regulation of cholesterol metabolic process	0.00265329	6	BP
GO:0046034	ATP metabolic process	0.00266545	14	BP
GO:0043470	regulation of carbohydrate catabolic process	0.00273075	7	BP
GO:0030282	bone mineralization	0.00273334	8	BP
GO:0072676	lymphocyte migration	0.00273334	8	BP
GO:0046631	alpha-beta T cell activation	0.0027419	9	BP
GO:0009615	response to virus	0.00278509	15	BP
GO:0030324	lung development	0.00278509	10	BP
GO:0006195	purine nucleotide catabolic process	0.00284136	5	BP
GO:0042088	T-helper 1 type immune response	0.00284136	5	BP
GO:0044060	regulation of endocrine process	0.00284136	5	BP
GO:0060612	adipose tissue development	0.00284136	5	BP
GO:1905521	regulation of macrophage migration	0.00284136	5	BP
GO:0032922	circadian regulation of gene expression	0.00285075	6	BP
GO:0015918	sterol transport	0.00286753	8	BP
GO:0030100	regulation of endocytosis	0.00286753	11	BP
GO:0001656	metanephros development	0.00288462	7	BP
GO:0034103	regulation of tissue remodeling	0.00288462	7	BP
GO:0002703	regulation of leukocyte mediated immunity	0.00297504	11	BP
GO:0010675	regulation of cellular carbohydrate metabolic process	0.00298844	9	BP
GO:2001251	negative regulation of chromosome organization	0.00298844	9	BP
GO:0002507	tolerance induction	0.00302178	4	BP
GO:0032743	positive regulation of interleukin-2 production	0.00302178	4	BP
GO:0044068	modulation by symbiont of host cellular process	0.00302178	4	BP
GO:0048643	positive regulation of skeletal muscle tissue development	0.00302178	4	BP
GO:0031058	positive regulation of histone modification	0.00305414	7	BP
GO:0002548	monocyte chemotaxis	0.00305414	6	BP
GO:0045670	regulation of osteoclast differentiation	0.00305414	6	BP
GO:0071300	cellular response to retinoic acid	0.00305414	6	BP
GO:0016570	histone modification	0.00308601	18	BP
GO:0001974	blood vessel remodeling	0.00310282	5	BP
GO:0014002	astrocyte development	0.00310282	5	BP
GO:0014047	glutamate secretion	0.00310282	5	BP
GO:0045616	regulation of keratinocyte differentiation	0.00310282	5	BP
GO:0090311	regulation of protein deacetylation	0.00310282	5	BP
GO:0001976	nervous system process involved in regulation of systemic arterial blood pressure	0.00319457	3	BP
GO:0002002	regulation of angiotensin levels in blood	0.00319457	3	BP
GO:0002003	angiotensin maturation	0.00319457	3	BP
GO:0002024	diet induced thermogenesis	0.00319457	3	BP
GO:0031392	regulation of prostaglandin biosynthetic process	0.00319457	3	BP
GO:0045760	positive regulation of action potential	0.00319457	3	BP
GO:0060742	epithelial cell differentiation involved in prostate gland development	0.00319457	3	BP
GO:0097201	negative regulation of transcription from RNA polymerase II promoter in response to stress	0.00319457	3	BP
GO:0150065	regulation of deacetylase activity	0.00319457	3	BP
GO:0030323	respiratory tube development	0.0032114	10	BP
GO:0014909	smooth muscle cell migration	0.0032114	7	BP
GO:0061097	regulation of protein tyrosine kinase activity	0.0032114	7	BP
GO:1903035	negative regulation of response to wounding	0.0032114	7	BP
GO:1905039	carboxylic acid transmembrane transport	0.00322118	9	BP
GO:0016239	positive regulation of macroautophagy	0.00325111	6	BP
GO:0050766	positive regulation of phagocytosis	0.00325111	6	BP
GO:1903825	organic acid transmembrane transport	0.00336691	9	BP
GO:2001056	positive regulation of cysteine-type endopeptidase activity	0.00336691	9	BP
GO:0048538	thymus development	0.00338495	5	BP
GO:0050982	detection of mechanical stimulus	0.00338495	5	BP
GO:0010660	regulation of muscle cell apoptotic process	0.00340177	7	BP
GO:0001963	synaptic transmission, dopaminergic	0.00340816	4	BP
GO:0045672	positive regulation of osteoclast differentiation	0.00340816	4	BP
GO:0050996	positive regulation of lipid catabolic process	0.00340816	4	BP
GO:0051953	negative regulation of amine transport	0.00340816	4	BP
GO:1902175	regulation of oxidative stress-induced intrinsic apoptotic signaling pathway	0.00340816	4	BP
GO:1903203	regulation of oxidative stress-induced neuron death	0.00340816	4	BP
GO:0051928	positive regulation of calcium ion transport	0.00344289	8	BP
GO:1990266	neutrophil migration	0.00344289	8	BP
GO:0007004	telomere maintenance via telomerase	0.00347172	6	BP
GO:0050854	regulation of antigen receptor-mediated signaling pathway	0.00347172	6	BP
GO:2000573	positive regulation of DNA biosynthetic process	0.00347172	6	BP
GO:0070167	regulation of biomineral tissue development	0.00358759	7	BP
GO:0110149	regulation of biomineralization	0.00358759	7	BP
GO:0050792	regulation of viral process	0.00360367	11	BP
GO:0070252	actin-mediated cell contraction	0.00361242	8	BP
GO:0006953	acute-phase response	0.0036761	5	BP
GO:0007157	heterophilic cell-cell adhesion via plasma membrane cell adhesion molecules	0.0036761	5	BP
GO:0014075	response to amine	0.0036761	5	BP
GO:0030225	macrophage differentiation	0.0036761	5	BP
GO:0035722	interleukin-12-mediated signaling pathway	0.0036761	5	BP
GO:0070849	response to epidermal growth factor	0.0036761	5	BP
GO:1903115	regulation of actin filament-based movement	0.0036761	5	BP
GO:0046488	phosphatidylinositol metabolic process	0.00370842	10	BP
GO:0002534	cytokine production involved in inflammatory response	0.00371067	6	BP
GO:0051250	negative regulation of lymphocyte activation	0.00379196	9	BP
GO:0050851	antigen receptor-mediated signaling pathway	0.00383913	14	BP
GO:0000075	cell cycle checkpoint	0.00383913	11	BP
GO:0006760	folic acid-containing compound metabolic process	0.00383913	4	BP
GO:0007205	protein kinase C-activating G protein-coupled receptor signaling pathway	0.00383913	4	BP
GO:0010460	positive regulation of heart rate	0.00383913	4	BP
GO:0010818	T cell chemotaxis	0.00383913	4	BP
GO:0022011	myelination in peripheral nervous system	0.00383913	4	BP
GO:0031069	hair follicle morphogenesis	0.00383913	4	BP
GO:0032292	peripheral nervous system axon ensheathment	0.00383913	4	BP
GO:0072376	protein activation cascade	0.00383913	4	BP
GO:0072378	blood coagulation, fibrin clot formation	0.00383913	4	BP
GO:0095500	acetylcholine receptor signaling pathway	0.00383913	4	BP
GO:0009132	nucleoside diphosphate metabolic process	0.00391976	9	BP
GO:0001952	regulation of cell-matrix adhesion	0.00391976	8	BP
GO:0001973	G protein-coupled adenosine receptor signaling pathway	0.00391976	3	BP
GO:0002674	negative regulation of acute inflammatory response	0.00391976	3	BP
GO:0010459	negative regulation of heart rate	0.00391976	3	BP
GO:0010745	negative regulation of macrophage derived foam cell differentiation	0.00391976	3	BP
GO:0010870	positive regulation of receptor biosynthetic process	0.00391976	3	BP
GO:0030656	regulation of vitamin metabolic process	0.00391976	3	BP
GO:0031650	regulation of heat generation	0.00391976	3	BP
GO:0034379	very-low-density lipoprotein particle assembly	0.00391976	3	BP
GO:0035588	G protein-coupled purinergic receptor signaling pathway	0.00391976	3	BP
GO:0048266	behavioral response to pain	0.00391976	3	BP
GO:0072683	T cell extravasation	0.00391976	3	BP
GO:1903236	regulation of leukocyte tethering or rolling	0.00391976	3	BP
GO:0015800	acidic amino acid transport	0.00391976	6	BP
GO:0002285	lymphocyte activation involved in immune response	0.00392896	10	BP
GO:0050821	protein stabilization	0.00392896	10	BP
GO:0006476	protein deacetylation	0.00392896	7	BP
GO:0050764	regulation of phagocytosis	0.00392896	7	BP
GO:0098659	inorganic cation import across plasma membrane	0.00392896	7	BP
GO:0099587	inorganic ion import across plasma membrane	0.00392896	7	BP
GO:0031952	regulation of protein autophosphorylation	0.00393934	5	BP
GO:0046461	neutral lipid catabolic process	0.00393934	5	BP
GO:0046464	acylglycerol catabolic process	0.00393934	5	BP
GO:0016569	covalent chromatin modification	0.00395016	18	BP
GO:0001657	ureteric bud development	0.00415513	7	BP
GO:0010657	muscle cell apoptotic process	0.00415513	7	BP
GO:0045600	positive regulation of fat cell differentiation	0.00417692	6	BP
GO:0050663	cytokine secretion	0.00417692	6	BP
GO:0001958	endochondral ossification	0.00425763	4	BP
GO:0007263	nitric oxide mediated signal transduction	0.00425763	4	BP
GO:0031063	regulation of histone deacetylation	0.00425763	4	BP
GO:0036075	replacement ossification	0.00425763	4	BP
GO:0036151	phosphatidylcholine acyl-chain remodeling	0.00425763	4	BP
GO:0036296	response to increased oxygen levels	0.00425763	4	BP
GO:0043032	positive regulation of macrophage activation	0.00425763	4	BP
GO:0050855	regulation of B cell receptor signaling pathway	0.00425763	4	BP
GO:0070076	histone lysine demethylation	0.00425763	4	BP
GO:0090344	negative regulation of cell aging	0.00425763	4	BP
GO:0002067	glandular epithelial cell differentiation	0.00425763	5	BP
GO:0002686	negative regulation of leukocyte migration	0.00425763	5	BP
GO:0003254	regulation of membrane depolarization	0.00425763	5	BP
GO:0007595	lactation	0.00425763	5	BP
GO:0009395	phospholipid catabolic process	0.00425763	5	BP
GO:0010712	regulation of collagen metabolic process	0.00425763	5	BP
GO:0031279	regulation of cyclase activity	0.00425763	5	BP
GO:0070231	T cell apoptotic process	0.00425763	5	BP
GO:0071349	cellular response to interleukin-12	0.00425763	5	BP
GO:0072163	mesonephric epithelium development	0.00434019	7	BP
GO:0072164	mesonephric tubule development	0.00434019	7	BP
GO:0051145	smooth muscle cell differentiation	0.00442166	6	BP
GO:0032675	regulation of interleukin-6 production	0.00453343	9	BP
GO:1902107	positive regulation of leukocyte differentiation	0.00453343	9	BP
GO:0045807	positive regulation of endocytosis	0.0045865	7	BP
GO:0050848	regulation of calcium-mediated signaling	0.0045865	7	BP
GO:0014009	glial cell proliferation	0.00462346	5	BP
GO:0030195	negative regulation of blood coagulation	0.00462346	5	BP
GO:0045540	regulation of cholesterol biosynthetic process	0.00462346	5	BP
GO:0048546	digestive tract morphogenesis	0.00462346	5	BP
GO:0070671	response to interleukin-12	0.00462346	5	BP
GO:0106118	regulation of sterol biosynthetic process	0.00462346	5	BP
GO:1903580	positive regulation of ATP metabolic process	0.00462346	5	BP
GO:0006073	cellular glucan metabolic process	0.00470135	6	BP
GO:0006801	superoxide metabolic process	0.00470135	6	BP
GO:0044042	glucan metabolic process	0.00470135	6	BP
GO:0010649	regulation of cell communication by electrical coupling	0.00471762	3	BP
GO:0035815	positive regulation of renal sodium excretion	0.00471762	3	BP
GO:0046321	positive regulation of fatty acid oxidation	0.00471762	3	BP
GO:0047484	regulation of response to osmotic stress	0.00471762	3	BP
GO:0050872	white fat cell differentiation	0.00471762	3	BP
GO:0070234	positive regulation of T cell apoptotic process	0.00471762	3	BP
GO:0070431	nucleotide-binding oligomerization domain containing 2 signaling pathway	0.00471762	3	BP
GO:0090399	replicative senescence	0.00471762	3	BP
GO:1902430	negative regulation of amyloid-beta formation	0.00471762	3	BP
GO:2001279	regulation of unsaturated fatty acid biosynthetic process	0.00471762	3	BP
GO:0016577	histone demethylation	0.00471762	4	BP
GO:0019098	reproductive behavior	0.00471762	4	BP
GO:0033688	regulation of osteoblast proliferation	0.00471762	4	BP
GO:0034110	regulation of homotypic cell-cell adhesion	0.00471762	4	BP
GO:0035666	TRIF-dependent toll-like receptor signaling pathway	0.00471762	4	BP
GO:0036475	neuron death in response to oxidative stress	0.00471762	4	BP
GO:0042133	neurotransmitter metabolic process	0.00471762	4	BP
GO:0048147	negative regulation of fibroblast proliferation	0.00471762	4	BP
GO:0070168	negative regulation of biomineral tissue development	0.00471762	4	BP
GO:0070723	response to cholesterol	0.00471762	4	BP
GO:0071480	cellular response to gamma radiation	0.00471762	4	BP
GO:0110150	negative regulation of biomineralization	0.00471762	4	BP
GO:0048568	embryonic organ development	0.00477062	17	BP
GO:0000723	telomere maintenance	0.00482677	9	BP
GO:0032873	negative regulation of stress-activated MAPK cascade	0.00495068	5	BP
GO:0070303	negative regulation of stress-activated protein kinase signaling cascade	0.00495068	5	BP
GO:0072523	purine-containing compound catabolic process	0.00495068	5	BP
GO:1900047	negative regulation of hemostasis	0.00495068	5	BP
GO:1903573	negative regulation of response to endoplasmic reticulum stress	0.00495068	5	BP
GO:1903305	regulation of regulated secretory pathway	0.0050183	9	BP
GO:0030593	neutrophil chemotaxis	0.00527667	7	BP
GO:0048709	oligodendrocyte differentiation	0.00527667	7	BP
GO:0060079	excitatory postsynaptic potential	0.00527667	7	BP
GO:0098869	cellular oxidant detoxification	0.00527667	7	BP
GO:0002675	positive regulation of acute inflammatory response	0.00527667	4	BP
GO:0002828	regulation of type 2 immune response	0.00527667	4	BP
GO:0009154	purine ribonucleotide catabolic process	0.00527667	4	BP
GO:0010644	cell communication by electrical coupling	0.00527667	4	BP
GO:0014044	Schwann cell development	0.00527667	4	BP
GO:0034377	plasma lipoprotein particle assembly	0.00527667	4	BP
GO:0045737	positive regulation of cyclin-dependent protein serine/threonine kinase activity	0.00527667	4	BP
GO:1902230	negative regulation of intrinsic apoptotic signaling pathway in response to DNA damage	0.00527667	4	BP
GO:0001764	neuron migration	0.00541535	9	BP
GO:0072331	signal transduction by p53 class mediator	0.00554533	12	BP
GO:0045930	negative regulation of mitotic cell cycle	0.00555751	14	BP
GO:0007422	peripheral nervous system development	0.00559324	6	BP
GO:0046902	regulation of mitochondrial membrane permeability	0.00559324	6	BP
GO:0060411	cardiac septum morphogenesis	0.00559324	6	BP
GO:0006089	lactate metabolic process	0.00564333	3	BP
GO:0009404	toxin metabolic process	0.00564333	3	BP
GO:0010763	positive regulation of fibroblast migration	0.00564333	3	BP
GO:0034349	glial cell apoptotic process	0.00564333	3	BP
GO:0034638	phosphatidylcholine catabolic process	0.00564333	3	BP
GO:0035635	entry of bacterium into host cell	0.00564333	3	BP
GO:0036376	sodium ion export across plasma membrane	0.00564333	3	BP
GO:0043518	negative regulation of DNA damage response, signal transduction by p53 class mediator	0.00564333	3	BP
GO:0060391	positive regulation of SMAD protein signal transduction	0.00564333	3	BP
GO:0070207	protein homotrimerization	0.00564333	3	BP
GO:0070365	hepatocyte differentiation	0.00564333	3	BP
GO:0072567	chemokine (C-X-C motif) ligand 2 production	0.00564333	3	BP
GO:1904251	regulation of bile acid metabolic process	0.00564333	3	BP
GO:2000341	regulation of chemokine (C-X-C motif) ligand 2 production	0.00564333	3	BP
GO:0043280	positive regulation of cysteine-type endopeptidase activity involved in apoptotic process	0.00564901	8	BP
GO:0043124	negative regulation of I-kappaB kinase/NF-kappaB signaling	0.00575094	5	BP
GO:0071320	cellular response to cAMP	0.00575094	5	BP
GO:0002824	positive regulation of adaptive immune response based on somatic recombination of immune receptors built from immunoglobulin superfamily domains	0.0057723	7	BP
GO:0021549	cerebellum development	0.0057723	7	BP
GO:0030301	cholesterol transport	0.0057723	7	BP
GO:0062014	negative regulation of small molecule metabolic process	0.0057723	7	BP
GO:0019933	cAMP-mediated signaling	0.00578308	10	BP
GO:0099504	synaptic vesicle cycle	0.00578308	10	BP
GO:0006482	protein demethylation	0.00581191	4	BP
GO:0008214	protein dealkylation	0.00581191	4	BP
GO:0009261	ribonucleotide catabolic process	0.00581191	4	BP
GO:0048730	epidermis morphogenesis	0.00581191	4	BP
GO:0070528	protein kinase C signaling	0.00581191	4	BP
GO:0071353	cellular response to interleukin-4	0.00581191	4	BP
GO:1901889	negative regulation of cell junction assembly	0.00581191	4	BP
GO:1902235	regulation of endoplasmic reticulum stress-induced intrinsic apoptotic signaling pathway	0.00581191	4	BP
GO:0060395	SMAD protein signal transduction	0.00585072	6	BP
GO:0072332	intrinsic apoptotic signaling pathway by p53 class mediator	0.00585072	6	BP
GO:0007218	neuropeptide signaling pathway	0.00603266	7	BP
GO:0071156	regulation of cell cycle arrest	0.00603266	7	BP
GO:1904029	regulation of cyclin-dependent protein kinase activity	0.00603266	7	BP
GO:1905269	positive regulation of chromatin organization	0.00603266	7	BP
GO:0006968	cellular defense response	0.00616186	5	BP
GO:0010524	positive regulation of calcium ion transport into cytosol	0.00616186	5	BP
GO:2000179	positive regulation of neural precursor cell proliferation	0.00616186	5	BP
GO:0002819	regulation of adaptive immune response	0.00619779	9	BP
GO:0016575	histone deacetylation	0.00619779	6	BP
GO:0070373	negative regulation of ERK1 and ERK2 cascade	0.00619779	6	BP
GO:0090398	cellular senescence	0.00619779	6	BP
GO:1900034	regulation of cellular response to heat	0.00619779	6	BP
GO:0035601	protein deacylation	0.00632923	7	BP
GO:0042552	myelination	0.00635906	8	BP
GO:1903038	negative regulation of leukocyte cell-cell adhesion	0.00635906	8	BP
GO:0001975	response to amphetamine	0.00643783	4	BP
GO:0002691	regulation of cellular extravasation	0.00643783	4	BP
GO:0010464	regulation of mesenchymal cell proliferation	0.00643783	4	BP
GO:0040018	positive regulation of multicellular organism growth	0.00643783	4	BP
GO:0042755	eating behavior	0.00643783	4	BP
GO:0090287	regulation of cellular response to growth factor stimulus	0.0064414	13	BP
GO:0042742	defense response to bacterium	0.00645845	14	BP
GO:0006110	regulation of glycolytic process	0.006555	6	BP
GO:0055021	regulation of cardiac muscle tissue growth	0.006555	6	BP
GO:2000300	regulation of synaptic vesicle exocytosis	0.006555	6	BP
GO:0050819	negative regulation of coagulation	0.00659658	5	BP
GO:0060350	endochondral bone morphogenesis	0.00659658	5	BP
GO:0098754	detoxification	0.00659658	8	BP
GO:0007229	integrin-mediated signaling pathway	0.00659658	7	BP
GO:0002070	epithelial cell maturation	0.00659658	3	BP
GO:0010225	response to UV-C	0.00659658	3	BP
GO:0010820	positive regulation of T cell chemotaxis	0.00659658	3	BP
GO:0017014	protein nitrosylation	0.00659658	3	BP
GO:0018119	peptidyl-cysteine S-nitrosylation	0.00659658	3	BP
GO:0019372	lipoxygenase pathway	0.00659658	3	BP
GO:0032225	regulation of synaptic transmission, dopaminergic	0.00659658	3	BP
GO:0045989	positive regulation of striated muscle contraction	0.00659658	3	BP
GO:0050965	detection of temperature stimulus involved in sensory perception of pain	0.00659658	3	BP
GO:0060576	intestinal epithelial cell development	0.00659658	3	BP
GO:0061684	chaperone-mediated autophagy	0.00659658	3	BP
GO:0071380	cellular response to prostaglandin E stimulus	0.00659658	3	BP
GO:1902166	negative regulation of intrinsic apoptotic signaling pathway in response to DNA damage by p53 class mediator	0.00659658	3	BP
GO:1905050	positive regulation of metallopeptidase activity	0.00659658	3	BP
GO:0060541	respiratory system development	0.00670489	10	BP
GO:0007272	ensheathment of neurons	0.0068259	8	BP
GO:0008366	axon ensheathment	0.0068259	8	BP
GO:0051302	regulation of cell division	0.0068259	9	BP
GO:0002286	T cell activation involved in immune response	0.00687064	7	BP
GO:0001960	negative regulation of cytokine-mediated signaling pathway	0.00687064	6	BP
GO:0033238	regulation of cellular amine metabolic process	0.00687064	6	BP
GO:0034644	cellular response to UV	0.00687064	6	BP
GO:0032886	regulation of microtubule-based process	0.00692683	11	BP
GO:0001755	neural crest cell migration	0.00701212	5	BP
GO:0002756	MyD88-independent toll-like receptor signaling pathway	0.00701212	4	BP
GO:0030431	sleep	0.00701212	4	BP
GO:0032212	positive regulation of telomere maintenance via telomerase	0.00701212	4	BP
GO:0035774	positive regulation of insulin secretion involved in cellular response to glucose stimulus	0.00701212	4	BP
GO:0042558	pteridine-containing compound metabolic process	0.00701212	4	BP
GO:0043516	regulation of DNA damage response, signal transduction by p53 class mediator	0.00701212	4	BP
GO:0048566	embryonic digestive tract development	0.00701212	4	BP
GO:0051482	positive regulation of cytosolic calcium ion concentration involved in phospholipase C-activating G protein-coupled signaling pathway	0.00701212	4	BP
GO:0061384	heart trabecula morphogenesis	0.00701212	4	BP
GO:0070232	regulation of T cell apoptotic process	0.00701212	4	BP
GO:0007266	Rho protein signal transduction	0.00706269	8	BP
GO:0015980	energy derivation by oxidation of organic compounds	0.00726488	12	BP
GO:0021543	pallium development	0.0072941	9	BP
GO:0050954	sensory perception of mechanical stimulus	0.0072941	9	BP
GO:0042303	molting cycle	0.00751185	7	BP
GO:0042633	hair cycle	0.00751185	7	BP
GO:0051149	positive regulation of muscle cell differentiation	0.00751185	7	BP
GO:0098732	macromolecule deacylation	0.00751185	7	BP
GO:0001541	ovarian follicle development	0.00751185	5	BP
GO:0006576	cellular biogenic amine metabolic process	0.00751185	5	BP
GO:0061178	regulation of insulin secretion involved in cellular response to glucose stimulus	0.00751185	5	BP
GO:1903556	negative regulation of tumor necrosis factor superfamily cytokine production	0.00751185	5	BP
GO:0032200	telomere organization	0.00754157	9	BP
GO:0001570	vasculogenesis	0.00763875	6	BP
GO:0002718	regulation of cytokine production involved in immune response	0.00763875	6	BP
GO:0048041	focal adhesion assembly	0.00763875	6	BP
GO:0072073	kidney epithelium development	0.00763875	8	BP
GO:0032228	regulation of synaptic transmission, GABAergic	0.00765565	4	BP
GO:0033687	osteoblast proliferation	0.00765565	4	BP
GO:0060338	regulation of type I interferon-mediated signaling pathway	0.00765565	4	BP
GO:0065005	protein-lipid complex assembly	0.00765565	4	BP
GO:0070670	response to interleukin-4	0.00765565	4	BP
GO:0002031	G protein-coupled receptor internalization	0.00765565	3	BP
GO:0010819	regulation of T cell chemotaxis	0.00765565	3	BP
GO:0031065	positive regulation of histone deacetylation	0.00765565	3	BP
GO:0035461	vitamin transmembrane transport	0.00765565	3	BP
GO:0045986	negative regulation of smooth muscle contraction	0.00765565	3	BP
GO:0051969	regulation of transmission of nerve impulse	0.00765565	3	BP
GO:0070206	protein trimerization	0.00765565	3	BP
GO:0090336	positive regulation of brown fat cell differentiation	0.00765565	3	BP
GO:0097067	cellular response to thyroid hormone stimulus	0.00765565	3	BP
GO:1900242	regulation of synaptic vesicle endocytosis	0.00765565	3	BP
GO:1902992	negative regulation of amyloid precursor protein catabolic process	0.00765565	3	BP
GO:1904355	positive regulation of telomere capping	0.00765565	3	BP
GO:0099565	chemical synaptic transmission, postsynaptic	0.0077822	7	BP
GO:0051961	negative regulation of nervous system development	0.00786814	13	BP
GO:0002701	negative regulation of production of molecular mediator of immune response	0.00846588	4	BP
GO:0009595	detection of biotic stimulus	0.00846588	4	BP
GO:0043368	positive T cell selection	0.00846588	4	BP
GO:0071634	regulation of transforming growth factor beta production	0.00846588	4	BP
GO:1905332	positive regulation of morphogenesis of an epithelium	0.00846588	4	BP
GO:0032092	positive regulation of protein binding	0.00847666	6	BP
GO:0043154	negative regulation of cysteine-type endopeptidase activity involved in apoptotic process	0.00847666	6	BP
GO:0032411	positive regulation of transporter activity	0.00854982	7	BP
GO:0001658	branching involved in ureteric bud morphogenesis	0.00856685	5	BP
GO:0046605	regulation of centrosome cycle	0.00856685	5	BP
GO:0007409	axonogenesis	0.00857881	17	BP
GO:0006112	energy reserve metabolic process	0.00890901	6	BP
GO:0006677	glycosylceramide metabolic process	0.00890901	3	BP
GO:0006740	NADPH regeneration	0.00890901	3	BP
GO:0010885	regulation of cholesterol storage	0.00890901	3	BP
GO:0021756	striatum development	0.00890901	3	BP
GO:0033194	response to hydroperoxide	0.00890901	3	BP
GO:0036148	phosphatidylglycerol acyl-chain remodeling	0.00890901	3	BP
GO:0036149	phosphatidylinositol acyl-chain remodeling	0.00890901	3	BP
GO:0042136	neurotransmitter biosynthetic process	0.00890901	3	BP
GO:0050961	detection of temperature stimulus involved in sensory perception	0.00890901	3	BP
GO:0061298	retina vasculature development in camera-type eye	0.00890901	3	BP
GO:0070230	positive regulation of lymphocyte apoptotic process	0.00890901	3	BP
GO:0090036	regulation of protein kinase C signaling	0.00890901	3	BP
GO:0090190	positive regulation of branching involved in ureteric bud morphogenesis	0.00890901	3	BP
GO:0150078	positive regulation of neuroinflammatory response	0.00890901	3	BP
GO:1900221	regulation of amyloid-beta clearance	0.00890901	3	BP
GO:1902165	regulation of intrinsic apoptotic signaling pathway in response to DNA damage by p53 class mediator	0.00890901	3	BP
GO:2000303	regulation of ceramide biosynthetic process	0.00890901	3	BP
GO:0001836	release of cytochrome c from mitochondria	0.00910724	5	BP
GO:0061077	chaperone-mediated protein folding	0.00910724	5	BP
GO:0007043	cell-cell junction assembly	0.00916521	8	BP
GO:0007189	adenylate cyclase-activating G protein-coupled receptor signaling pathway	0.00916521	8	BP
GO:0032941	secretion by tissue	0.00919389	4	BP
GO:0070423	nucleotide-binding oligomerization domain containing signaling pathway	0.00919389	4	BP
GO:0090322	regulation of superoxide metabolic process	0.00919389	4	BP
GO:1904358	positive regulation of telomere maintenance via telomere lengthening	0.00919389	4	BP
GO:0030518	intracellular steroid hormone receptor signaling pathway	0.00925658	7	BP
GO:0032970	regulation of actin filament-based process	0.00931479	15	BP
GO:0001942	hair follicle development	0.00932772	6	BP
GO:0060420	regulation of heart growth	0.00932772	6	BP
GO:0060761	negative regulation of response to cytokine stimulus	0.00932772	6	BP
GO:0014902	myotube differentiation	0.00968117	7	BP
GO:0090342	regulation of cell aging	0.0096971	5	BP
GO:1902041	regulation of extrinsic apoptotic signaling pathway via death domain receptors	0.0096971	5	BP
GO:1904356	regulation of telomere maintenance via telomere lengthening	0.0096971	5	BP
GO:2000756	regulation of peptidyl-lysine acetylation	0.0096971	5	BP
GO:2001252	positive regulation of chromosome organization	0.00975875	9	BP
GO:0010810	regulation of cell-substrate adhesion	0.00982241	10	BP
GO:0032755	positive regulation of interleukin-6 production	0.00982241	6	BP
GO:0090559	regulation of membrane permeability	0.00982241	6	BP
GO:1903364	positive regulation of cellular protein catabolic process	0.00984401	8	BP
GO:0003298	physiological muscle hypertrophy	0.00997939	4	BP
GO:0003301	physiological cardiac muscle hypertrophy	0.00997939	4	BP
GO:0010661	positive regulation of muscle cell apoptotic process	0.00997939	4	BP
GO:0030224	monocyte differentiation	0.00997939	4	BP
GO:0032094	response to food	0.00997939	4	BP
GO:0032689	negative regulation of interferon-gamma production	0.00997939	4	BP
GO:0035872	nucleotide-binding domain, leucine rich repeat containing receptor signaling pathway	0.00997939	4	BP
GO:0046466	membrane lipid catabolic process	0.00997939	4	BP
GO:0048009	insulin-like growth factor receptor signaling pathway	0.00997939	4	BP
GO:0051954	positive regulation of amine transport	0.00997939	4	BP
GO:0061049	cell growth involved in cardiac muscle cell development	0.00997939	4	BP
GO:0071604	transforming growth factor beta production	0.00997939	4	BP
GO:1903131	mononuclear cell differentiation	0.00997939	4	BP
GO:2000027	regulation of animal organ morphogenesis	0.00999151	11	BP
GO:0006986	response to unfolded protein	0.00999151	9	BP
GO:0006661	phosphatidylinositol biosynthetic process	0.00999151	7	BP
GO:0021987	cerebral cortex development	0.00999151	7	BP
GO:0050868	negative regulation of T cell activation	0.00999151	7	BP
GO:0001696	gastric acid secretion	0.0101106	3	BP
GO:0007213	G protein-coupled acetylcholine receptor signaling pathway	0.0101106	3	BP
GO:0010663	positive regulation of striated muscle cell apoptotic process	0.0101106	3	BP
GO:0010666	positive regulation of cardiac muscle cell apoptotic process	0.0101106	3	BP
GO:0019054	modulation by virus of host cellular process	0.0101106	3	BP
GO:0032930	positive regulation of superoxide anion generation	0.0101106	3	BP
GO:0033189	response to vitamin A	0.0101106	3	BP
GO:0042053	regulation of dopamine metabolic process	0.0101106	3	BP
GO:0042069	regulation of catecholamine metabolic process	0.0101106	3	BP
GO:0060749	mammary gland alveolus development	0.0101106	3	BP
GO:0061377	mammary gland lobule development	0.0101106	3	BP
GO:0070989	oxidative demethylation	0.0101106	3	BP
GO:0090153	regulation of sphingolipid biosynthetic process	0.0101106	3	BP
GO:1902176	negative regulation of oxidative stress-induced intrinsic apoptotic signaling pathway	0.0101106	3	BP
GO:1905038	regulation of membrane lipid metabolic process	0.0101106	3	BP
GO:2000010	positive regulation of protein localization to cell surface	0.0101106	3	BP
GO:0002460	adaptive immune response based on somatic recombination of immune receptors built from immunoglobulin superfamily domains	0.010141	14	BP
GO:0034113	heterotypic cell-cell adhesion	0.010141	5	BP
GO:0071384	cellular response to corticosteroid stimulus	0.010141	5	BP
GO:0140115	export across plasma membrane	0.010141	5	BP
GO:2000351	regulation of endothelial cell apoptotic process	0.010141	5	BP
GO:0022404	molting cycle process	0.010141	6	BP
GO:0022405	hair cycle process	0.010141	6	BP
GO:0038061	NIK/NF-kappaB signaling	0.0102143	9	BP
GO:1901222	regulation of NIK/NF-kappaB signaling	0.0103206	7	BP
GO:0099003	vesicle-mediated transport in synapse	0.0105406	10	BP
GO:2001257	regulation of cation channel activity	0.010567	9	BP
GO:0032465	regulation of cytokinesis	0.0106814	6	BP
GO:0098773	skin epidermis development	0.0106814	6	BP
GO:0001662	behavioral fear response	0.0107169	4	BP
GO:0006778	porphyrin-containing compound metabolic process	0.0107169	4	BP
GO:0014037	Schwann cell differentiation	0.0107169	4	BP
GO:0030866	cortical actin cytoskeleton organization	0.0107169	4	BP
GO:0042092	type 2 immune response	0.0107169	4	BP
GO:0046326	positive regulation of glucose import	0.0107169	4	BP
GO:0046329	negative regulation of JNK cascade	0.0107169	4	BP
GO:1902229	regulation of intrinsic apoptotic signaling pathway in response to DNA damage	0.0107169	4	BP
GO:0051588	regulation of neurotransmitter transport	0.0107293	7	BP
GO:0055008	cardiac muscle tissue morphogenesis	0.0107648	5	BP
GO:0050768	negative regulation of neurogenesis	0.0107844	12	BP
GO:0043488	regulation of mRNA stability	0.0108552	9	BP
GO:0051147	regulation of muscle cell differentiation	0.0108552	9	BP
GO:0017157	regulation of exocytosis	0.011127	10	BP
GO:0030048	actin filament-based movement	0.0111571	8	BP
GO:0030901	midbrain development	0.011168	6	BP
GO:0046849	bone remodeling	0.011168	6	BP
GO:0007613	memory	0.011168	7	BP
GO:0010906	regulation of glucose metabolic process	0.011168	7	BP
GO:0022412	cellular process involved in reproduction in multicellular organism	0.0112402	14	BP
GO:0032507	maintenance of protein location in cell	0.0114384	5	BP
GO:0045453	bone resorption	0.0114384	5	BP
GO:0070265	necrotic cell death	0.0114384	5	BP
GO:0002320	lymphoid progenitor cell differentiation	0.011456	3	BP
GO:0002544	chronic inflammatory response	0.011456	3	BP
GO:0007620	copulation	0.011456	3	BP
GO:0023019	signal transduction involved in regulation of gene expression	0.011456	3	BP
GO:0031998	regulation of fatty acid beta-oxidation	0.011456	3	BP
GO:0032727	positive regulation of interferon-alpha production	0.011456	3	BP
GO:0098703	calcium ion import across plasma membrane	0.011456	3	BP
GO:1902004	positive regulation of amyloid-beta formation	0.011456	3	BP
GO:1902236	negative regulation of endoplasmic reticulum stress-induced intrinsic apoptotic signaling pathway	0.011456	3	BP
GO:0002209	behavioral defense response	0.0115529	4	BP
GO:0006730	one-carbon metabolic process	0.0115529	4	BP
GO:0009187	cyclic nucleotide metabolic process	0.0115529	4	BP
GO:0034142	toll-like receptor 4 signaling pathway	0.0115529	4	BP
GO:0043902	positive regulation of multi-organism process	0.0115529	4	BP
GO:0051281	positive regulation of release of sequestered calcium ion into cytosol	0.0115529	4	BP
GO:0072210	metanephric nephron development	0.0115529	4	BP
GO:0031341	regulation of cell killing	0.0116328	6	BP
GO:1905897	regulation of response to endoplasmic reticulum stress	0.0116328	6	BP
GO:0006687	glycosphingolipid metabolic process	0.0120718	5	BP
GO:0035773	insulin secretion involved in cellular response to glucose stimulus	0.0120718	5	BP
GO:0045604	regulation of epidermal cell differentiation	0.0120718	5	BP
GO:0048645	animal organ formation	0.0120718	5	BP
GO:0060675	ureteric bud morphogenesis	0.0120718	5	BP
GO:2000117	negative regulation of cysteine-type endopeptidase activity	0.0122245	6	BP
GO:0030308	negative regulation of cell growth	0.0122245	9	BP
GO:0070507	regulation of microtubule cytoskeleton organization	0.0122245	9	BP
GO:0006865	amino acid transport	0.0122971	8	BP
GO:2001020	regulation of response to DNA damage stimulus	0.0123513	10	BP
GO:0002698	negative regulation of immune effector process	0.0124854	7	BP
GO:0022612	gland morphogenesis	0.0124854	7	BP
[truncated: 1,097 more rows]
